# Supplementary material for: Crystal structure of (E)-2-[(4-hy­droxy­benzyl­idene)aza­nium­yl]benzoate
Source: Acta Crystallogr Sect E Struct Rep Online. 2014 Aug 16;70(Pt 9):o1008. doi: 10.1107/S1600536814018273 (PMC4186171; doi:10.1107/S1600536814018273)
Supplement: Supplementary file 1 [file e-70-o1008-sup1.cif]

##############################################################################
#                                                                            #
# This CIF contains the data in a paper accepted for publication in          #
# Acta Crystallographica Section E. It conforms to the requirements of       #
# Notes for Authors for Acta Crystallographica Section E, and has been       #
# peer reviewed under the auspices of the IUCr Commission on Journals.       #
#                                                                            #
# Full details of the Crystallographic Information File format               #
# are given in the paper "The Crystallographic Information File (CIF):       #
# a New Standard Archive File for Crystallography" by S. R. Hall, F. H.      #
# Allen and I. D. Brown [Acta Cryst. (1991), A47, 655-685].                  #
#                                                                            #
# The current version of the core CIF dictionary is obtainable from          #
# ftp://ftp.iucr.org/pub/cif_core.dic.                                       #
#                                                                            #
# Software is freely available for graphical display of the structure(s)     #
# in this CIF. For information consult the CIF software page                 #
# http://www.iucr.org/resources/cif/software.                                #
#                                                                            #
# This file may be used for bona fide research purposes within the           #
# scientific community so long as proper attribution is given to the journal # 
# article from which it was obtained.                                        #
#                                                                            #
##############################################################################
data_global
_audit_creation_method     ?
_journal_date_recd_electronic     2014-08-05
_journal_date_accepted     2014-08-09
_journal_name_full     'Acta Crystallographica, Section E'
_journal_year     2014
_journal_volume     70
_journal_issue      9
_journal_page_first     o1008
_journal_page_last     o1008
_journal_paper_category     HO
_journal_paper_doi     10.1107/S1600536814018273
_journal_coeditor_code     HB7268
_publ_contact_author
;
Muhammad Nawaz Tahir
University of Sargodha
Department of Physics
Sargodha
Pakistan
;
_publ_contact_author_email     'dmntahir_uos@yahoo.com'
_publ_contact_author_fax     '0092 48 32 22 121'
_publ_contact_author_phone     '0092 48 92 30 914'
_publ_section_title
;
Crystal structure of (<i>E</i>)-2-[(4-hydroxybenzylidene)azaniumyl]benzoate
;
loop_
    _publ_author_name
    _publ_author_address
    'Tahir, M. Nawaz'
;
Department of Physics
University of Sargodha
Sargodha
Pakistan
;
    'Abdul Haleem Khan'
;
Department of Pharmacy Services
Jinnah Hospital
Lahore
Pakistan
;
    'Shad, Hazoor Ahmad'
;
Department of Chemistry
University of Sargodha
Sargodha
Pakistan
;
data_I
_database_code_depnum_ccdc_archive 'CCDC 1018737'
_audit_creation_method     SHELXL-97
_chemical_name_systematic
;
(<i>E</i>)-2-[(4-hydroxybenzylidene)azaniumyl]benzoate
;
_chemical_name_common     ?
_chemical_formula_moiety     'C14 H11 N O3'
_chemical_formula_sum     'C14 H11 N O3'
_chemical_formula_iupac     'C14 H11 N O3'
_chemical_formula_weight     241.24
_shelx_space_group_comment
;
The symmetry employed for this shelxl refinement is uniquely defined
by the following loop, which should always be used as a source of
symmetry information in preference to the above space-group names.
They are only intended as comments.
;
_space_group_crystal_system     monoclinic
_space_group_name_H-M_alt     'P 21/n'
_space_group_name_Hall     '-P 2yn'
loop_
    _space_group_symop_operation_xyz
    'x, y, z'
    '-x+1/2, y+1/2, -z+1/2'
    '-x, -y, -z'
    'x-1/2, -y-1/2, z-1/2'
_cell_length_a     3.8612(5)
_cell_length_b     15.280(3)
_cell_length_c     18.604(3)
_cell_angle_alpha     90
_cell_angle_beta     90.347(8)
_cell_angle_gamma     90
_cell_volume     1097.6(3)
_cell_formula_units_Z     4
_cell_measurement_reflns_used     1363
_cell_measurement_theta_min     1.752
_cell_measurement_theta_max     26.00
_cell_measurement_temperature     296(2)
_exptl_crystal_description     'cut needle'
_exptl_crystal_colour     yellow
_exptl_crystal_size_max     0.38
_exptl_crystal_size_mid     0.17
_exptl_crystal_size_min     0.15
_exptl_crystal_density_diffrn     1.460
_exptl_crystal_density_meas     ?
_exptl_crystal_density_method     'not measured'
_exptl_crystal_F_000     504
_exptl_absorpt_coefficient_mu     0.104
_exptl_absorpt_correction_type     multi-scan
_exptl_absorpt_process_details     '(SADABS; Bruker, 2007)'
_exptl_absorpt_correction_T_min     0.962
_exptl_absorpt_correction_T_max     0.985
_exptl_special_details
;
;
_diffrn_ambient_temperature     296(2)
_diffrn_radiation_type     MoK\a
_diffrn_radiation_wavelength     0.71073
_diffrn_radiation_source     'fine-focus sealed tube'
_diffrn_radiation_monochromator     graphite
_diffrn_measurement_device_type     'Bruker Kappa APEXII CCD'
_diffrn_measurement_method     \w
_diffrn_detector_area_resol_mean     8.00
_diffrn_reflns_number     17364
_diffrn_reflns_av_R_equivalents     0.0650
_diffrn_reflns_theta_min     1.725
_diffrn_reflns_theta_max     26.00
_diffrn_reflns_theta_full     26.00
_diffrn_measured_fraction_theta_max     0.970
_diffrn_measured_fraction_theta_full     0.970
_diffrn_reflns_limit_h_min     -4
_diffrn_reflns_limit_h_max     4
_diffrn_reflns_limit_k_min     -18
_diffrn_reflns_limit_k_max     18
_diffrn_reflns_limit_l_min     -22
_diffrn_reflns_limit_l_max     22
_diffrn_standards_number     0
_diffrn_standards_interval_count     ?
_diffrn_standards_interval_time     ?
_diffrn_standards_decay_%     ?
_refine_special_details
;
Refinement of <i>F</i>^2^ against ALL reflections. The weighted <i>R</i>-factor
<i>wR</i> and goodness of fit <i>S</i> are based on <i>F</i>^2^, conventional
<i>R</i>-factors <i>R</i> are based on <i>F</i>, with <i>F</i> set to zero for
negative <i>F</i>^2^. The threshold expression of <i>F</i>^2^ >
\s(<i>F</i>^2^) is used only for calculating <i>R</i>-factors(gt) <i>etc</i>.
and is not relevant to the choice of reflections for refinement.
<i>R</i>-factors based on <i>F</i>^2^ are statistically about twice as large
as those based on <i>F</i>, and <i>R</i>-factors based on ALL data will be
even larger.
;
_reflns_number_total     2089
_reflns_number_gt     1363
_reflns_threshold_expression     I>2\s(I)
_refine_ls_structure_factor_coef     Fsqd
_refine_ls_matrix_type     full
_refine_ls_R_factor_all     0.1077
_refine_ls_R_factor_gt     0.0587
_refine_ls_wR_factor_gt     0.0988
_refine_ls_wR_factor_ref     0.1235
_refine_ls_goodness_of_fit_ref     1.147
_refine_ls_restrained_S_all     1.147
_refine_ls_number_reflns     2089
_refine_ls_number_parameters     169
_refine_ls_number_restraints     0
_refine_ls_hydrogen_treatment     mixed
_refine_ls_weighting_scheme     calc
_refine_ls_weighting_details
         'calc w=1/[\s^2^(Fo^2^)+(0.0187P)^2^+1.0858P] where P=(Fo^2^+2Fc^2^)/3'
_atom_sites_solution_hydrogens     geom
_atom_sites_solution_primary     direct
_atom_sites_solution_secondary     difmap
_refine_ls_shift/su_max     0.000
_refine_ls_shift/su_mean     0.000
_refine_diff_density_max     0.180
_refine_diff_density_min     -0.227
loop_
    _atom_type_symbol
    _atom_type_description
    _atom_type_scat_dispersion_real
    _atom_type_scat_dispersion_imag
    _atom_type_scat_source
    'C' 'C' 0.0033 0.0016
                         'International Tables Vol C Tables 4.2.6.8 and 6.1.1.4'
    'H' 'H' 0.0000 0.0000
                         'International Tables Vol C Tables 4.2.6.8 and 6.1.1.4'
    'N' 'N' 0.0061 0.0033
                         'International Tables Vol C Tables 4.2.6.8 and 6.1.1.4'
    'O' 'O' 0.0106 0.0060
                         'International Tables Vol C Tables 4.2.6.8 and 6.1.1.4'
_computing_data_collection     'APEX2 (Bruker, 2007)'
_computing_cell_refinement     'SAINT (Bruker, 2007)'
_computing_data_reduction     'SAINT (Bruker, 2007)'
_computing_structure_solution     'SHELXS97 (Sheldrick, 2008)'
_computing_structure_refinement     'SHELXL97 (Sheldrick, 2008)'
_computing_molecular_graphics
                  'ORTEP-3 for Windows (Farrugia, 2012) and PLATON (Spek, 2009)'
_computing_publication_material
;
WinGX (Farrugia, 2012) and PLATON (Spek, 2009)
;
loop_
    _atom_site_type_symbol
    _atom_site_label
    _atom_site_fract_x
    _atom_site_fract_y
    _atom_site_fract_z
    _atom_site_U_iso_or_equiv
    _atom_site_adp_type
    _atom_site_calc_flag
    _atom_site_occupancy
    _atom_site_disorder_assembly
    _atom_site_disorder_group
    O O1 0.1341(6) -0.08844(13) 0.32981(10) 0.0469(6) Uani d 1 . .
    O O2 0.0144(7) -0.18735(14) 0.24574(12) 0.0580(7) Uani d 1 . .
    O O3 0.6380(6) 0.22716(14) 0.59807(11) 0.0489(6) Uani d 1 . .
    H H3A 0.701(9) 0.177(2) 0.6251(19) 0.073 Uiso d 1 . .
    N N1 -0.0068(6) 0.07058(16) 0.30803(13) 0.0360(6) Uani d 1 . .
    H H1 0.067(7) 0.016(2) 0.3337(15) 0.043 Uiso d 1 . .
    C C1 0.0114(8) -0.1120(2) 0.26817(16) 0.0394(7) Uani d 1 . .
    C C2 -0.1414(7) -0.04003(18) 0.22116(14) 0.0328(7) Uani d 1 . .
    C C3 -0.2813(8) -0.0637(2) 0.15519(15) 0.0398(7) Uani d 1 . .
    H H3 -0.2817 -0.1223 0.1417 0.048 Uiso calc 1 . .
    C C4 -0.4196(8) -0.0021(2) 0.10915(16) 0.0460(8) Uani d 1 . .
    H H4 -0.5103 -0.0192 0.0649 0.055 Uiso calc 1 . .
    C C5 -0.4233(8) 0.0847(2) 0.12868(16) 0.0461(8) Uani d 1 . .
    H H5 -0.5171 0.1261 0.0975 0.055 Uiso calc 1 . .
    C C6 -0.2890(8) 0.1107(2) 0.19417(16) 0.0416(8) Uani d 1 . .
    H H6 -0.2931 0.1694 0.2074 0.050 Uiso calc 1 . .
    C C7 -0.1485(7) 0.04873(18) 0.23973(14) 0.0332(7) Uani d 1 . .
    C C8 0.0590(7) 0.14802(19) 0.33225(15) 0.0370(7) Uani d 1 . .
    H H8 0.0125 0.1955 0.3025 0.044 Uiso calc 1 . .
    C C9 0.1993(7) 0.16514(18) 0.40216(15) 0.0342(7) Uani d 1 . .
    C C10 0.2987(7) 0.25053(19) 0.41916(16) 0.0384(7) Uani d 1 . .
    H H10 0.2674 0.2947 0.3854 0.046 Uiso calc 1 . .
    C C11 0.4416(8) 0.27050(19) 0.48472(16) 0.0397(7) Uani d 1 . .
    H H11 0.5063 0.3278 0.4950 0.048 Uiso calc 1 . .
    C C12 0.4901(8) 0.20511(19) 0.53595(15) 0.0365(7) Uani d 1 . .
    C C13 0.3814(7) 0.12005(18) 0.52047(15) 0.0375(7) Uani d 1 . .
    H H13 0.4051 0.0764 0.5550 0.045 Uiso calc 1 . .
    C C14 0.2400(8) 0.10038(19) 0.45483(15) 0.0376(7) Uani d 1 . .
    H H14 0.1700 0.0433 0.4451 0.045 Uiso calc 1 . .
loop_
    _atom_site_aniso_label
    _atom_site_aniso_U_11
    _atom_site_aniso_U_22
    _atom_site_aniso_U_33
    _atom_site_aniso_U_12
    _atom_site_aniso_U_13
    _atom_site_aniso_U_23
    O1 0.0702(15) 0.0380(12) 0.0324(12) 0.0036(11) -0.0144(11) 0.0019(9)
    O2 0.0942(19) 0.0323(12) 0.0474(14) 0.0034(13) -0.0117(13) -0.0025(11)
    O3 0.0679(16) 0.0367(13) 0.0419(13) -0.0001(11) -0.0187(11) -0.0015(10)
    N1 0.0437(15) 0.0313(14) 0.0329(13) 0.0036(11) -0.0026(11) -0.0010(11)
    C1 0.0498(19) 0.0336(17) 0.0347(17) -0.0006(14) 0.0009(15) 0.0032(14)
    C2 0.0340(16) 0.0343(16) 0.0300(15) 0.0000(13) 0.0007(13) 0.0007(12)
    C3 0.0438(18) 0.0382(18) 0.0374(17) -0.0019(14) -0.0049(14) -0.0030(14)
    C4 0.0479(19) 0.056(2) 0.0344(18) 0.0010(16) -0.0085(15) -0.0005(15)
    C5 0.050(2) 0.048(2) 0.0400(18) 0.0060(16) -0.0051(16) 0.0115(16)
    C6 0.0443(19) 0.0354(17) 0.0452(19) 0.0038(14) -0.0015(15) 0.0032(14)
    C7 0.0370(17) 0.0347(17) 0.0278(15) -0.0001(13) -0.0005(13) 0.0003(12)
    C8 0.0401(17) 0.0319(16) 0.0390(17) 0.0000(13) -0.0009(14) 0.0033(14)
    C9 0.0350(16) 0.0313(16) 0.0362(16) 0.0019(13) -0.0024(13) -0.0017(13)
    C10 0.0439(18) 0.0305(16) 0.0407(18) 0.0027(14) -0.0066(14) 0.0064(13)
    C11 0.0461(18) 0.0271(16) 0.0457(19) -0.0011(13) -0.0075(15) -0.0018(14)
    C12 0.0389(17) 0.0359(17) 0.0345(16) 0.0020(13) -0.0027(14) -0.0028(13)
    C13 0.0472(19) 0.0289(16) 0.0365(17) 0.0018(14) 0.0006(14) 0.0047(13)
    C14 0.0442(18) 0.0280(16) 0.0404(17) -0.0022(13) 0.0000(14) -0.0035(13)
_geom_special_details
;
All e.s.d.'s (except the e.s.d. in the dihedral angle between two l.s. planes)
are estimated using the full covariance matrix. The cell e.s.d.'s are taken
into account individually in the estimation of e.s.d.'s in distances, angles
and torsion angles; correlations between e.s.d.'s in cell parameters are only
used when they are defined by crystal symmetry. An approximate (isotropic)
treatment of cell e.s.d.'s is used for estimating e.s.d.'s involving l.s.
planes.
;
loop_
    _geom_bond_atom_site_label_1
    _geom_bond_atom_site_label_2
    _geom_bond_site_symmetry_2
    _geom_bond_distance
    _geom_bond_publ_flag
    O1 C1 . 1.289(3) ?
    O2 C1 . 1.225(3) ?
    O3 C12 . 1.329(3) ?
    O3 H3A . 0.95(4) ?
    N1 C8 . 1.291(3) ?
    N1 C7 . 1.420(3) ?
    N1 H1 . 1.00(3) ?
    C1 C2 . 1.522(4) ?
    C2 C3 . 1.386(4) ?
    C2 C7 . 1.400(4) ?
    C3 C4 . 1.378(4) ?
    C3 H3 . 0.9300 ?
    C4 C5 . 1.375(4) ?
    C4 H4 . 0.9300 ?
    C5 C6 . 1.380(4) ?
    C5 H5 . 0.9300 ?
    C6 C7 . 1.380(4) ?
    C6 H6 . 0.9300 ?
    C8 C9 . 1.430(4) ?
    C8 H8 . 0.9300 ?
    C9 C10 . 1.396(4) ?
    C9 C14 . 1.401(4) ?
    C10 C11 . 1.370(4) ?
    C10 H10 . 0.9300 ?
    C11 C12 . 1.393(4) ?
    C11 H11 . 0.9300 ?
    C12 C13 . 1.395(4) ?
    C13 C14 . 1.368(4) ?
    C13 H13 . 0.9300 ?
    C14 H14 . 0.9300 ?
loop_
    _geom_angle_atom_site_label_1
    _geom_angle_atom_site_label_2
    _geom_angle_atom_site_label_3
    _geom_angle_site_symmetry_1
    _geom_angle_site_symmetry_3
    _geom_angle
    _geom_angle_publ_flag
    C12 O3 H3A . . 111(2) ?
    C8 N1 C7 . . 127.0(3) ?
    C8 N1 H1 . . 122.7(16) ?
    C7 N1 H1 . . 109.9(16) ?
    O2 C1 O1 . . 124.2(3) ?
    O2 C1 C2 . . 119.2(3) ?
    O1 C1 C2 . . 116.6(3) ?
    C3 C2 C7 . . 117.6(3) ?
    C3 C2 C1 . . 117.9(3) ?
    C7 C2 C1 . . 124.5(2) ?
    C4 C3 C2 . . 121.4(3) ?
    C4 C3 H3 . . 119.3 ?
    C2 C3 H3 . . 119.3 ?
    C5 C4 C3 . . 119.9(3) ?
    C5 C4 H4 . . 120.0 ?
    C3 C4 H4 . . 120.0 ?
    C4 C5 C6 . . 120.5(3) ?
    C4 C5 H5 . . 119.8 ?
    C6 C5 H5 . . 119.8 ?
    C5 C6 C7 . . 119.2(3) ?
    C5 C6 H6 . . 120.4 ?
    C7 C6 H6 . . 120.4 ?
    C6 C7 C2 . . 121.4(3) ?
    C6 C7 N1 . . 122.4(3) ?
    C2 C7 N1 . . 116.1(2) ?
    N1 C8 C9 . . 123.9(3) ?
    N1 C8 H8 . . 118.0 ?
    C9 C8 H8 . . 118.0 ?
    C10 C9 C14 . . 118.2(3) ?
    C10 C9 C8 . . 118.6(3) ?
    C14 C9 C8 . . 123.2(3) ?
    C11 C10 C9 . . 121.2(3) ?
    C11 C10 H10 . . 119.4 ?
    C9 C10 H10 . . 119.4 ?
    C10 C11 C12 . . 120.1(3) ?
    C10 C11 H11 . . 120.0 ?
    C12 C11 H11 . . 120.0 ?
    O3 C12 C11 . . 117.9(3) ?
    O3 C12 C13 . . 122.9(3) ?
    C11 C12 C13 . . 119.2(3) ?
    C14 C13 C12 . . 120.5(3) ?
    C14 C13 H13 . . 119.8 ?
    C12 C13 H13 . . 119.8 ?
    C13 C14 C9 . . 120.8(3) ?
    C13 C14 H14 . . 119.6 ?
    C9 C14 H14 . . 119.6 ?
loop_
    _geom_torsion_atom_site_label_1
    _geom_torsion_atom_site_label_2
    _geom_torsion_atom_site_label_3
    _geom_torsion_atom_site_label_4
    _geom_torsion_site_symmetry_1
    _geom_torsion_site_symmetry_2
    _geom_torsion_site_symmetry_3
    _geom_torsion_site_symmetry_4
    _geom_torsion
    _geom_torsion_publ_flag
    O2 C1 C2 C3 . . . . 1.9(4) ?
    O1 C1 C2 C3 . . . . -178.8(3) ?
    O2 C1 C2 C7 . . . . -177.6(3) ?
    O1 C1 C2 C7 . . . . 1.7(4) ?
    C7 C2 C3 C4 . . . . 0.6(4) ?
    C1 C2 C3 C4 . . . . -179.0(3) ?
    C2 C3 C4 C5 . . . . -0.6(5) ?
    C3 C4 C5 C6 . . . . 0.1(5) ?
    C4 C5 C6 C7 . . . . 0.4(5) ?
    C5 C6 C7 C2 . . . . -0.4(4) ?
    C5 C6 C7 N1 . . . . -179.7(3) ?
    C3 C2 C7 C6 . . . . 0.0(4) ?
    C1 C2 C7 C6 . . . . 179.5(3) ?
    C3 C2 C7 N1 . . . . 179.3(3) ?
    C1 C2 C7 N1 . . . . -1.2(4) ?
    C8 N1 C7 C6 . . . . -11.1(5) ?
    C8 N1 C7 C2 . . . . 169.5(3) ?
    C7 N1 C8 C9 . . . . 179.4(3) ?
    N1 C8 C9 C10 . . . . 172.3(3) ?
    N1 C8 C9 C14 . . . . -8.1(5) ?
    C14 C9 C10 C11 . . . . 1.9(4) ?
    C8 C9 C10 C11 . . . . -178.6(3) ?
    C9 C10 C11 C12 . . . . 0.0(5) ?
    C10 C11 C12 O3 . . . . 178.3(3) ?
    C10 C11 C12 C13 . . . . -2.1(4) ?
    O3 C12 C13 C14 . . . . -178.0(3) ?
    C11 C12 C13 C14 . . . . 2.3(4) ?
    C12 C13 C14 C9 . . . . -0.5(4) ?
    C10 C9 C14 C13 . . . . -1.6(4) ?
    C8 C9 C14 C13 . . . . 178.8(3) ?
loop_
    _geom_hbond_atom_site_label_D
    _geom_hbond_atom_site_label_H
    _geom_hbond_atom_site_label_A
    _geom_hbond_site_symmetry_A
    _geom_hbond_distance_DH
    _geom_hbond_distance_HA
    _geom_hbond_distance_DA
    _geom_hbond_angle_DHA
    O3 H3A O1 3_656 0.95(4) 1.71(4) 2.656(3) 173(3)
    N1 H1 O1 . 1.00(3) 1.62(3) 2.522(3) 148(2)
    C6 H6 O2 2_455 0.93 2.51 3.397(4) 160.1
_iucr_refine_instructions_details
;
TITL 2AM4H_0m in P2(1)/n YELLOW NEEDLE
CELL 0.71073 3.8612 15.2798 18.6041 90.000 90.347 90.000
ZERR 4.00 0.0005 0.0025 0.0027 0.000 0.008 0.000
LATT 1
SYMM -x+1/2, y+1/2, -z+1/2
SFAC C  H  N  O
UNIT 56  44  4  12
OMIT -3 52
L.S. 40
ACTA
BOND $H
HTAB
CONF
LIST 4
FMAP 2
PLAN -2
TEMP 23.000
SIZE 0.38 0.17 0.15
EQIV $1 -x+1, -y, -z+1
HTAB O3 O1_$1
HTAB O3 O2_$1
HTAB N1 O1
EQIV $2 -x-1/2, y+1/2, -z+1/2
HTAB C6 O2_$2
WGHT    0.018700    1.084400
FVAR       0.17498
O1    4    0.134094   -0.088435    0.329815    11.00000    0.07020    0.03801 =
         0.03240    0.00190   -0.01436    0.00356
O2    4    0.014418   -0.187349    0.245736    11.00000    0.09420    0.03229 =
         0.04740   -0.00253   -0.01166    0.00343
O3    4    0.638047    0.227156    0.598065    11.00000    0.06794    0.03671 =
         0.04195   -0.00146   -0.01866   -0.00006
H3A   2    0.701168    0.176602    0.625096    11.00000   -1.50000
N1    3   -0.006776    0.070581    0.308034    11.00000    0.04367    0.03133 =
         0.03288   -0.00095   -0.00262    0.00360
H1    2    0.067340    0.016219    0.333708    11.00000   -1.20000
C1    1    0.011412   -0.111998    0.268169    11.00000    0.04984    0.03364 =
         0.03473    0.00322    0.00094   -0.00063
C2    1   -0.141443   -0.040030    0.221165    11.00000    0.03397    0.03433 =
         0.03003    0.00071    0.00073    0.00002
C3    1   -0.281253   -0.063659    0.155188    11.00000    0.04375    0.03816 =
         0.03742   -0.00301   -0.00491   -0.00187
AFIX  43
H3    2   -0.281711   -0.122271    0.141715    11.00000   -1.20000
AFIX   0
C4    1   -0.419578   -0.002111    0.109148    11.00000    0.04791    0.05557 =
         0.03435   -0.00053   -0.00851    0.00101
AFIX  43
H4    2   -0.510300   -0.019233    0.064913    11.00000   -1.20000
AFIX   0
C5    1   -0.423325    0.084670    0.128684    11.00000    0.05007    0.04834 =
         0.03996    0.01155   -0.00508    0.00600
AFIX  43
H5    2   -0.517060    0.126098    0.097538    11.00000   -1.20000
AFIX   0
C6    1   -0.289018    0.110736    0.194166    11.00000    0.04428    0.03538 =
         0.04520    0.00318   -0.00150    0.00380
AFIX  43
H6    2   -0.293140    0.169403    0.207444    11.00000   -1.20000
AFIX   0
C7    1   -0.148482    0.048730    0.239732    11.00000    0.03699    0.03468 =
         0.02782    0.00029   -0.00054   -0.00015
C8    1    0.059048    0.148020    0.332249    11.00000    0.04011    0.03188 =
         0.03903    0.00331   -0.00090    0.00003
AFIX  43
H8    2    0.012481    0.195506    0.302452    11.00000   -1.20000
AFIX   0
C9    1    0.199293    0.165140    0.402156    11.00000    0.03502    0.03129 =
         0.03619   -0.00170   -0.00237    0.00186
C10   1    0.298727    0.250533    0.419163    11.00000    0.04389    0.03046 =
         0.04075    0.00636   -0.00663    0.00268
AFIX  43
H10   2    0.267377    0.294705    0.385353    11.00000   -1.20000
AFIX   0
C11   1    0.441635    0.270499    0.484723    11.00000    0.04612    0.02706 =
         0.04573   -0.00181   -0.00752   -0.00109
AFIX  43
H11   2    0.506338    0.327790    0.495029    11.00000   -1.20000
AFIX   0
C12   1    0.490130    0.205112    0.535951    11.00000    0.03893    0.03594 =
         0.03452   -0.00284   -0.00274    0.00203
C13   1    0.381351    0.120053    0.520471    11.00000    0.04724    0.02886 =
         0.03650    0.00475    0.00058    0.00178
AFIX  43
H13   2    0.405138    0.076435    0.555014    11.00000   -1.20000
AFIX   0
C14   1    0.239959    0.100380    0.454835    11.00000    0.04422    0.02805 =
         0.04039   -0.00349    0.00001   -0.00221
AFIX  43
H14   2    0.170013    0.043342    0.445071    11.00000   -1.20000
AFIX   0
HKLF 4 1 1 0 0 0 1 0 0 0 1
REM  2AM4H_0m in P2(1)/n YELLOW NEEDLE
REM R1 =  0.0587 for    1363 Fo > 4sig(Fo)  and  0.1077 for all    2089 data
REM    169 parameters refined using      0 restraints
END
WGHT      0.0187      1.0858
REM Instructions for potential hydrogen bonds
HTAB O3 O1_$1
HTAB O3 O2_$1
HTAB N1 O1
HTAB C6 O2_$2
REM Highest difference peak  0.180,  deepest hole -0.227,  1-sigma level  0.047
Q1    1  -0.3087 -0.0540  0.1995  11.00000  0.05    0.18
Q2    1   0.3957  0.1420  0.4011  11.00000  0.05    0.18
;
