# Supplementary material for: Crystal structure of (E)-2-[(4-hy­droxy­benzyl­idene)aza­nium­yl]benzoate
Source: Acta Crystallogr Sect E Struct Rep Online. 2014 Aug 16;70(Pt 9):o1008. doi: 10.1107/S1600536814018273 (PMC4186171; doi:10.1107/S1600536814018273)
Supplement: Supplementary file 2 [file e-70-o1008-Isup2.hkl]

#
# h,k,l, Fc-squared, Fo-squared, sigma(Fo-squared), status flag
#
data_I
_shelx_title ' 2AM4H_0m in P2(1)/n YELLOW NEEDLE'
_shelx_refln_list_code          4
_shelx_F_calc_maximum      181.02
_exptl_crystal_F_000       504.00
_reflns_d_resolution_high  0.8108

loop_
 _space_group_symop_operation_xyz
 'x, y, z'
 '-x+1/2, y+1/2, -z+1/2'
 '-x, -y, -z'
 'x-1/2, -y-1/2, z-1/2'

_cell_length_a     3.8612
_cell_length_b    15.2798
_cell_length_c    18.6041
_cell_angle_alpha  90.000
_cell_angle_beta   90.347
_cell_angle_gamma  90.000

_shelx_F_squared_multiplier     1.000

loop_
 _refln_index_h
 _refln_index_k
 _refln_index_l
 _refln_F_squared_calc
 _refln_F_squared_meas
 _refln_F_squared_sigma
 _refln_observed_status
   2   0   0        297.99        324.75         6.25 o
   1   1   0       1505.64       1487.97        13.15 o
   2   1   0          0.04         -1.64         1.09 o
   3   1   0          1.21          2.56         1.63 o
   0   2   0          2.97          2.30         1.20 o
   1   2   0         85.30         98.55         3.21 o
   2   2   0         51.42         51.50         2.40 o
   3   2   0         55.43         69.96         2.97 o
   1   3   0        599.70        596.85         6.03 o
   2   3   0        116.33        110.92         3.11 o
   3   3   0        111.60        107.42         4.85 o
   4   3   0          6.47         17.96         4.16 o
   0   4   0        670.15        613.77         9.34 o
   1   4   0         28.82         18.25         2.08 o
   2   4   0         16.99         15.73         1.33 o
   3   4   0         52.22         58.69         3.83 o
   4   4   0         27.84         20.48         4.43 o
   1   5   0        100.62        104.49         3.40 o
   2   5   0         95.77        112.46         3.11 o
   3   5   0         66.20         64.04         4.23 o
   4   5   0         13.51         12.14         4.04 o
   0   6   0       3837.26       3862.34        64.58 o
   1   6   0        148.24        165.38         5.42 o
   2   6   0        139.78        134.83         4.28 o
   3   6   0         79.06         82.27         6.72 o
   4   6   0          4.45         11.36         4.33 o
   1   7   0        125.80        138.34         5.38 o
   2   7   0        115.60        129.70         4.33 o
   3   7   0          0.38          3.37         3.69 o
   4   7   0          0.15          0.17         4.37 o
   0   8   0         54.59         66.52         6.37 o
   1   8   0        929.88        971.99        15.21 o
   2   8   0         59.55         68.89         3.82 o
   3   8   0        154.91        156.03         7.26 o
   4   8   0          6.42          7.06         4.87 o
   1   9   0        819.87        823.73        14.00 o
   2   9   0         29.00         21.72         3.42 o
   3   9   0         95.15         88.20         6.24 o
   4   9   0          0.69         -1.36         5.08 o
   0  10   0        141.80        126.86         9.54 o
   1  10   0         40.89         40.62         4.92 o
   2  10   0        130.02        137.80         5.56 o
   3  10   0         58.96         43.88         7.30 o
   4  10   0         21.29         22.42         6.54 o
   1  11   0          0.02         -6.13         4.09 o
   2  11   0          0.21          4.31         3.63 o
   3  11   0          0.01         -6.86         5.77 o
   0  12   0         44.47         43.21         8.11 o
   1  12   0          6.40          8.02         4.30 o
   2  12   0         16.71         12.55         3.90 o
   3  12   0          8.61         -9.12         6.08 o
   1  13   0          3.13         -4.63         3.76 o
   2  13   0          3.00          8.99         4.06 o
   3  13   0          7.01         12.06         7.32 o
   0  14   0         45.05         52.56         7.46 o
   1  14   0         25.41         25.09         4.67 o
   2  14   0        151.52        157.72         7.72 o
   3  14   0         53.72         51.63        10.47 o
   1  15   0         45.71         53.38         5.45 o
   2  15   0         53.97         53.09         7.47 o
   0  16   0          2.17          4.97         6.62 o
   1  16   0          0.56          9.28         4.61 o
   2  16   0          5.62         12.25         6.50 o
   1  17   0          1.26         12.32         5.05 o
   2  17   0         34.39         31.24         9.79 o
   0  18   0         46.06         62.64         9.05 o
   1  18   0          4.18          1.29         6.45 o
  -3   0   1          5.29         -7.62         5.08 o
  -1   0   1         22.09         14.37         3.23 o
   1   0   1        321.95        332.14         6.35 o
   3   0   1          2.05          2.80         2.33 o
  -3   1   1          3.64          3.92         5.66 o
  -2   1   1        320.53        276.80         5.76 o
  -1   1   1        595.55        528.74         5.50 o
   0   1   1        664.90        636.54         5.53 o
   1   1   1       2314.49       2369.57        17.26 o
   2   1   1        130.94        124.86         2.73 o
   3   1   1          5.41          3.70         1.74 o
  -3   2   1         45.01         52.70         2.38 o
  -2   2   1        157.66        154.82         3.03 o
  -1   2   1      15755.66      15646.80       130.27 o
   0   2   1          0.09          1.85         0.78 o
   1   2   1         93.62         89.53         1.83 o
   2   2   1          0.37         -0.18         1.52 o
   3   2   1         19.96         26.22         2.30 o
   4   2   1         27.34         35.00         3.58 o
  -3   3   1         55.36         55.08         2.89 o
  -2   3   1        274.12        277.38         4.50 o
  -1   3   1          0.06          0.85         1.53 o
   0   3   1       5089.99       4833.22        36.43 o
   1   3   1        398.04        402.43         5.08 o
   2   3   1        312.23        344.31         6.77 o
   3   3   1         15.52         11.30         2.30 o
   4   3   1          3.96          3.90         3.27 o
  -4   4   1          1.98          1.63         3.70 o
  -3   4   1        145.49        145.07         5.08 o
  -2   4   1          4.67          1.15         1.42 o
  -1   4   1        840.11        854.67         8.91 o
   0   4   1        498.97        443.35         5.45 o
   1   4   1        812.53        843.91         9.01 o
   2   4   1       1763.60       1720.84        28.51 o
   3   4   1         27.54         35.03         3.56 o
   4   4   1         13.62         11.20         3.87 o
  -4   5   1          0.09          5.64         3.58 o
  -3   5   1         22.83         18.93         3.21 o
  -2   5   1        285.26        296.99         4.72 o
  -1   5   1         23.00         35.79         2.27 o
   0   5   1        281.40        316.07         8.89 o
   1   5   1        768.91        802.84         8.58 o
   2   5   1        289.39        287.62         5.22 o
   3   5   1         26.10         23.43         3.89 o
   4   5   1         28.36         30.85         6.51 o
  -4   6   1          0.27          2.37         3.88 o
  -3   6   1         11.85         14.95         3.88 o
  -2   6   1        552.13        559.68         7.23 o
  -1   6   1        123.04        123.07         4.26 o
   0   6   1        953.00       1012.09        14.63 o
   1   6   1        158.62        178.69         5.74 o
   2   6   1         48.50         42.82         3.08 o
   3   6   1         46.52         52.89         4.82 o
   4   6   1          0.14          1.10         4.10 o
  -4   7   1         10.03         -2.78         5.00 o
  -3   7   1          5.27          7.92         3.70 o
  -2   7   1        156.44        184.61         9.33 o
  -1   7   1         11.08         14.45         2.80 o
   0   7   1         98.74         89.20         4.64 o
   1   7   1        657.01        625.53        10.91 o
   2   7   1          3.37         -3.59         2.39 o
   3   7   1         30.32         42.71         6.34 o
   4   7   1          0.02         -6.32         4.22 o
  -4   8   1          1.44         11.18         5.05 o
  -3   8   1         34.69         27.54         4.58 o
  -2   8   1         42.12         58.43         4.53 o
  -1   8   1        254.82        271.21         6.95 o
   0   8   1        500.19        458.14         9.44 o
   1   8   1          6.59          5.49         3.34 o
   2   8   1          0.30          4.99         3.12 o
   3   8   1         81.31         76.29         5.79 o
   4   8   1          0.10          2.23         4.88 o
  -4   9   1          0.42         -7.07         4.72 o
  -3   9   1          0.38         10.19         4.27 o
  -2   9   1        167.62        164.11         6.76 o
  -1   9   1        464.20        456.44         8.89 o
   0   9   1         51.17         49.64         4.64 o
   1   9   1         73.37         69.54         4.62 o
   2   9   1          4.19          4.10         4.41 o
   3   9   1          0.61         10.20         6.44 o
   4   9   1          0.21         -2.56         6.69 o
  -4  10   1         17.78         16.35         8.96 o
  -3  10   1         27.25         34.01         5.46 o
  -2  10   1         11.29         11.97         4.25 o
  -1  10   1         10.80         14.11         3.85 o
   0  10   1         74.00         79.43         5.55 o
   1  10   1         42.81         44.73         4.70 o
   2  10   1        179.14        203.43         7.94 o
   3  10   1         26.61         26.67         5.22 o
   4  10   1         15.55         19.87         6.61 o
  -3  11   1          6.08          5.54         6.25 o
  -2  11   1        533.89        548.33        12.15 o
  -1  11   1        238.58        250.40         8.82 o
   0  11   1          0.54         -1.90         3.62 o
   1  11   1        341.78        312.44        13.35 o
   2  11   1        169.52        150.94         6.14 o
   3  11   1          2.78         -8.48         5.65 o
  -3  12   1          3.25          6.46         6.49 o
  -2  12   1        854.36        849.33        16.06 o
  -1  12   1          0.06          1.55         4.29 o
   0  12   1        187.06        184.93         7.44 o
   1  12   1        988.29        935.31        13.94 o
   2  12   1         55.05         58.26         4.75 o
   3  12   1          2.76          5.10         6.60 o
  -3  13   1         31.51         35.77         8.40 o
  -2  13   1        180.16        153.67         7.35 o
  -1  13   1         15.58         13.61         5.25 o
   0  13   1         13.37         16.57         5.55 o
   1  13   1        676.50        732.29        13.88 o
   2  13   1          6.60         -1.08         4.37 o
   3  13   1         69.25         81.26        11.97 o
  -3  14   1         11.05         13.45         7.88 o
  -2  14   1        109.86        121.97         8.06 o
  -1  14   1          1.51         13.14         4.82 o
   0  14   1         12.77          9.15         4.57 o
   1  14   1         25.01         20.05         5.04 o
   2  14   1         13.59         12.99         4.71 o
   3  14   1          0.78         -0.59         7.14 o
  -2  15   1         74.85         81.75         7.92 o
  -1  15   1          7.97          4.92         6.36 o
   0  15   1         13.10         21.36         5.11 o
   1  15   1        224.19        239.35         9.81 o
   2  15   1        166.35        170.35         8.63 o
  -2  16   1         36.10         26.51         7.33 o
  -1  16   1         26.78         35.66         5.85 o
   0  16   1          7.38          7.23         4.62 o
   1  16   1         37.67         40.69         5.74 o
   2  16   1        174.81        149.32        13.63 o
  -2  17   1          0.18         13.38        10.17 o
  -1  17   1          3.81         20.24         5.71 o
   0  17   1         24.28         36.51         6.26 o
   1  17   1          5.75          1.27         5.16 o
   2  17   1         21.48         38.35        10.49 o
  -1  18   1          3.00         -3.69         6.42 o
   0  18   1         13.71         39.11         6.49 o
   1  18   1         48.47         83.03         9.99 o
  -2   0   2         33.38         38.87         5.31 o
   0   0   2       2358.64       2293.61        24.14 o
   2   0   2        494.77        481.69         7.97 o
   4   0   2          1.63          1.63         4.16 o
  -3   1   2         32.62         29.02         4.77 o
  -2   1   2        312.93        309.83         8.61 o
  -1   1   2      23469.64      22823.03       225.00 o
   0   1   2         18.63         11.61         0.69 o
   1   1   2          0.75         -1.52         1.01 o
   2   1   2         17.68         17.95         1.69 o
   3   1   2          4.60          7.31         2.27 o
   4   1   2         82.32         93.62         5.14 o
  -3   2   2          0.06          0.55         4.69 o
  -2   2   2         83.54         81.59         2.24 o
  -1   2   2       7703.33       7557.06        59.16 o
   0   2   2       7075.36       6511.32        48.40 o
   1   2   2          7.13          8.35         1.22 o
   2   2   2        111.35        107.08         2.53 o
   3   2   2         17.06         15.11         2.31 o
   4   2   2         10.97         16.00         3.55 o
  -3   3   2         72.94         84.67         3.18 o
  -2   3   2         25.44         26.51         2.02 o
  -1   3   2       1596.13       1590.47        14.56 o
   0   3   2          1.82          5.97         1.32 o
   1   3   2         61.23         66.60         2.45 o
   2   3   2         14.33          8.79         3.47 o
   3   3   2        326.85        317.89         8.80 o
   4   3   2         11.14         13.09         3.65 o
  -3   4   2        138.29        134.29         5.71 o
  -2   4   2       1658.03       1726.61        17.25 o
  -1   4   2         10.77          6.99         1.83 o
   0   4   2       1782.04       1697.42        17.28 o
   1   4   2        916.72        913.75         9.25 o
   2   4   2         87.02         94.01         4.97 o
   3   4   2         30.81         39.54         3.67 o
   4   4   2         33.75         33.51         4.27 o
  -4   5   2         12.71          9.14         4.85 o
  -3   5   2         16.62         12.54         2.71 o
  -2   5   2          0.24         -2.22         1.48 o
  -1   5   2        174.78        186.13         4.26 o
   0   5   2         11.31         11.91         2.44 o
   1   5   2        154.80        166.19         4.57 o
   2   5   2        119.96        116.54         3.37 o
   3   5   2         21.83         18.27         4.04 o
   4   5   2         20.18         31.31        10.47 o
  -4   6   2         14.99         29.10         4.49 o
  -3   6   2          6.76          7.99         2.90 o
  -2   6   2         92.93        104.11         3.25 o
  -1   6   2        136.39        155.62         5.26 o
   0   6   2         31.42         20.85         2.75 o
   1   6   2       1400.67       1437.31        17.45 o
   2   6   2        126.25        135.38         4.74 o
   3   6   2          6.35         -3.61         5.45 o
   4   6   2          9.88         10.78         5.94 o
  -4   7   2         22.83         21.71         4.82 o
  -3   7   2          2.85          1.52         2.99 o
  -2   7   2         78.23         77.32         4.39 o
  -1   7   2        732.19        793.18        12.75 o
   0   7   2       1446.97       1501.22        18.44 o
   1   7   2          0.28          1.95         2.71 o
   2   7   2         23.54         25.92         3.31 o
   3   7   2         11.44         19.34         4.20 o
   4   7   2          1.81          5.80         4.82 o
  -4   8   2         47.33         30.54         5.63 o
  -3   8   2          2.27          1.10         3.23 o
  -2   8   2        101.22        103.10         5.18 o
  -1   8   2        212.03        228.30         6.43 o
   0   8   2       1833.28       1994.58        23.79 o
   1   8   2         36.49         37.69         3.57 o
   2   8   2         41.37         45.81         3.98 o
   3   8   2         19.20         10.84         6.34 o
   4   8   2          1.62         -6.98         4.82 o
  -4   9   2          7.67          7.72         5.29 o
  -3   9   2         42.16         38.19         5.29 o
  -2   9   2         65.91         70.03         5.59 o
  -1   9   2          0.00         -0.73         3.14 o
   0   9   2        497.06        545.21         9.93 o
   1   9   2         34.39         25.89         3.63 o
   2   9   2        207.45        208.09         7.68 o
   3   9   2          1.49         -0.83         4.20 o
   4   9   2          5.80         -5.63         5.37 o
  -4  10   2          1.05         -2.42         5.47 o
  -3  10   2        111.48         94.26         7.15 o
  -2  10   2          0.52          6.51         4.76 o
  -1  10   2          3.33          4.64         3.60 o
   0  10   2         14.89         29.01         4.10 o
   1  10   2         42.10         38.05         4.09 o
   2  10   2         36.28         35.38         4.98 o
   3  10   2          8.42          2.15         4.51 o
   4  10   2         28.93         16.72         6.38 o
  -3  11   2        100.44         92.73         7.28 o
  -2  11   2         12.95          6.75         4.37 o
  -1  11   2         96.01         92.79         5.51 o
   0  11   2        553.69        555.53        12.37 o
   1  11   2          0.84         -4.79         3.19 o
   2  11   2         76.73         45.83         5.41 o
   3  11   2         61.55         83.96        11.50 o
  -3  12   2          5.08         11.93         5.42 o
  -2  12   2         40.33         41.46         5.59 o
  -1  12   2          3.68         -6.78         4.52 o
   0  12   2         12.83          9.79         4.30 o
   1  12   2        644.08        672.59        11.51 o
   2  12   2        128.63        179.72        28.50 o
   3  12   2         19.22          9.93         7.00 o
  -3  13   2         26.79         34.36         7.17 o
  -2  13   2         15.89         19.48         5.19 o
  -1  13   2         24.37         42.08         6.12 o
   0  13   2          0.24         -6.35         4.23 o
   1  13   2        546.41        538.92        10.39 o
   2  13   2         24.43         17.49         5.39 o
   3  13   2         32.39         35.49        15.18 o
  -3  14   2         70.47         51.24        14.11 o
  -2  14   2         61.72         80.50         7.04 o
  -1  14   2          0.64          1.20         5.06 o
   0  14   2         36.39         37.32         5.41 o
   1  14   2         35.96         42.97         4.92 o
   2  14   2          8.47          0.59         4.65 o
   3  14   2         13.16         -5.36        11.03 o
  -2  15   2         27.72         35.20         7.46 o
  -1  15   2          0.92         -5.25         5.07 o
   0  15   2         24.38         24.65         5.97 o
   1  15   2        246.31        234.20        10.74 o
   2  15   2          2.30          4.00         4.78 o
  -2  16   2          3.28          9.03         7.01 o
  -1  16   2          7.98         16.80         5.90 o
   0  16   2         27.77         19.95         6.06 o
   1  16   2         36.58         26.00         7.93 o
   2  16   2         50.90         28.17         9.34 o
  -2  17   2          0.03         -6.49         7.35 o
  -1  17   2          0.46         -1.19         5.22 o
   0  17   2         14.61         13.39         5.87 o
   1  17   2          4.67         -0.44         6.37 o
   2  17   2          2.47          3.05         8.71 o
  -1  18   2          2.60         11.67         5.95 o
   0  18   2          7.08          3.32         5.59 o
   1  18   2          7.62         -8.09         7.32 o
  -3   0   3         37.01         67.61         7.39 o
  -1   0   3      32768.34      32043.25       352.56 o
   1   0   3       1318.61       1227.92        13.83 o
   3   0   3        424.42        426.91         8.67 o
  -3   1   3         13.12         15.27         4.14 o
  -2   1   3       2893.93       2840.74        26.51 o
  -1   1   3       4087.23       4020.97        33.98 o
   0   1   3        949.51        881.21         6.81 o
   1   1   3        507.24        491.57         5.15 o
   2   1   3          2.88          1.58         1.60 o
   3   1   3         17.43         21.28         2.76 o
   4   1   3          4.86          9.91         5.47 o
  -3   2   3         15.44         22.46         3.36 o
  -2   2   3         62.80         65.03         2.25 o
  -1   2   3        568.44        556.24         5.46 o
   0   2   3        721.07        715.20         6.14 o
   1   2   3        869.36        827.98         8.17 o
   2   2   3          2.67          2.22         1.48 o
   3   2   3          9.95          6.28         2.85 o
   4   2   3         24.29         25.65         4.07 o
  -3   3   3        113.83        107.54         4.88 o
  -2   3   3        160.74        165.02         4.20 o
  -1   3   3         93.47         99.07         2.73 o
   0   3   3        385.40        360.93         4.34 o
   1   3   3       1488.64       1513.23        14.60 o
   2   3   3        419.24        445.69         5.71 o
   3   3   3          1.40          2.36         2.86 o
   4   3   3          0.11         -0.53         3.38 o
  -3   4   3        232.74        220.79         7.16 o
  -2   4   3        204.14        226.56         4.03 o
  -1   4   3        120.87        139.19         3.24 o
   0   4   3         28.01         39.07         3.11 o
   1   4   3       1918.93       1974.55        17.80 o
   2   4   3        351.56        344.39         5.28 o
   3   4   3          3.77         10.15         3.48 o
   4   4   3         12.44         15.80         4.06 o
  -3   5   3          6.42          4.42         5.97 o
  -2   5   3        381.81        382.63         5.74 o
  -1   5   3        113.74        136.33         3.83 o
   0   5   3        131.42        106.34         4.45 o
   1   5   3       2049.41       2119.32        22.39 o
   2   5   3        311.31        343.37         5.88 o
   3   5   3          1.72          5.41         3.44 o
   4   5   3          0.04          1.91         4.97 o
  -4   6   3          2.24          8.14         3.94 o
  -3   6   3          0.02         -0.65         3.92 o
  -2   6   3          0.72          3.58         2.32 o
  -1   6   3       1401.96       1439.21        19.36 o
   0   6   3        791.47        779.43        12.37 o
   1   6   3         49.09         51.57         3.85 o
   2   6   3         75.07         87.43         4.43 o
   3   6   3          5.00         -5.13         3.42 o
   4   6   3         66.84         63.21         6.45 o
  -4   7   3          5.27          7.22         6.60 o
  -3   7   3         29.07         27.87         3.83 o
  -2   7   3          1.58          2.77         2.24 o
  -1   7   3          1.40         -3.88         3.46 o
   0   7   3         37.84         40.69         3.85 o
   1   7   3        393.76        428.94         9.04 o
   2   7   3        101.10         99.57         4.66 o
   3   7   3         17.14          9.99         4.13 o
   4   7   3         19.88          2.94         6.47 o
  -4   8   3         18.98         16.84         5.13 o
  -3   8   3        100.31        102.83         8.01 o
  -2   8   3        252.49        261.21         7.27 o
  -1   8   3         15.78         15.39         3.63 o
   0   8   3        283.23        321.23         8.52 o
   1   8   3          3.97          8.58         3.38 o
   2   8   3        126.41        140.53         5.64 o
   3   8   3          3.05         10.90         4.44 o
   4   8   3          1.79         -0.94         5.05 o
  -4   9   3         12.76          4.17         5.27 o
  -3   9   3          0.68          7.30         5.31 o
  -2   9   3        146.07        166.87         9.60 o
  -1   9   3        127.71        107.81         5.66 o
   0   9   3         84.52         92.66         5.66 o
   1   9   3          7.45         12.71         3.95 o
   2   9   3        110.03        119.24         6.31 o
   3   9   3         14.61         12.05         4.67 o
   4   9   3         76.73         77.24        12.26 o
  -3  10   3        109.44        110.61         9.14 o
  -2  10   3          4.95         -0.94         3.88 o
  -1  10   3         40.42         44.71         5.40 o
   0  10   3        475.14        481.85        11.21 o
   1  10   3        591.53        582.28        10.78 o
   2  10   3         49.75         63.35         5.63 o
   3  10   3         17.11         13.54         4.97 o
  -3  11   3        101.95        117.72         9.79 o
  -2  11   3         37.81         34.75         5.07 o
  -1  11   3        341.01        354.37        10.60 o
   0  11   3          7.97         16.54         4.72 o
   1  11   3        407.23        390.20         9.62 o
   2  11   3         26.54         39.17         5.33 o
   3  11   3          7.94         11.47         5.44 o
  -3  12   3         89.18         90.74         7.74 o
  -2  12   3         84.52         95.77         7.08 o
  -1  12   3         47.05         48.48         6.73 o
   0  12   3        689.36        711.01        14.82 o
   1  12   3         48.70         53.14         5.07 o
   2  12   3          0.11          7.83         4.59 o
   3  12   3         18.35          8.82         6.86 o
  -3  13   3          0.00          6.23         5.53 o
  -2  13   3          0.00         -2.11         4.55 o
  -1  13   3          1.83         11.77         5.00 o
   0  13   3        677.71        641.57        15.70 o
   1  13   3         12.37         13.17         4.18 o
   2  13   3         45.62         29.70         7.38 o
   3  13   3          0.34         -8.40        12.54 o
  -3  14   3         41.75         44.44         7.50 o
  -2  14   3          0.35          3.30         5.87 o
  -1  14   3          3.25         -5.90         4.87 o
   0  14   3          3.95         12.00         5.35 o
   1  14   3        506.23        450.82        11.26 o
   2  14   3        196.53        193.76         9.97 o
   3  14   3          0.95        -10.15         7.34 o
  -2  15   3          4.05        -10.74         7.16 o
  -1  15   3         29.05         34.16         8.06 o
   0  15   3         33.53         36.05         6.52 o
   1  15   3         32.92         29.87         4.93 o
   2  15   3          5.56         -0.55         8.18 o
  -2  16   3         12.44         30.70         9.31 o
  -1  16   3         29.32         30.58         6.30 o
   0  16   3          7.47         -2.69         5.58 o
   1  16   3         20.64         21.07         7.68 o
   2  16   3          1.59          0.31         7.79 o
  -1  17   3          4.81          1.85         5.73 o
   0  17   3         15.95         15.72         6.42 o
   1  17   3          7.76         19.31         6.85 o
  -1  18   3         14.71          8.86         6.83 o
   0  18   3         17.83         24.57         6.73 o
   1  18   3         16.46          4.58         5.83 o
  -2   0   4       2221.01       2137.24        28.78 o
   0   0   4        221.84        213.67         3.99 o
   2   0   4         36.65         48.81         2.96 o
   4   0   4          7.22         12.74         5.31 o
  -3   1   4         27.64         18.83         4.14 o
  -2   1   4       2788.14       2750.47        25.94 o
  -1   1   4       5599.24       5585.11        44.16 o
   0   1   4         11.63         11.06         1.18 o
   1   1   4        134.74        124.09         3.16 o
   2   1   4         20.23         28.32         1.97 o
   3   1   4         36.49         27.39         3.23 o
   4   1   4         42.71         50.88         5.19 o
  -3   2   4          2.96          5.58         2.33 o
  -2   2   4        892.91        863.32        10.08 o
  -1   2   4         53.05         52.05         2.64 o
   0   2   4        136.46        147.21         3.23 o
   1   2   4         10.24         11.09         1.93 o
   2   2   4        715.72        743.97         8.39 o
   3   2   4        247.20        241.81         6.88 o
   4   2   4         48.55         33.39         4.51 o
  -3   3   4        345.67        325.45         5.65 o
  -2   3   4         45.24         46.80         6.66 o
  -1   3   4         79.44         93.65         2.85 o
   0   3   4        202.28        213.21         3.50 o
   1   3   4          0.05         -2.53         1.72 o
   2   3   4        214.74        208.33         4.74 o
   3   3   4         17.64          9.29         3.33 o
   4   3   4          0.18          2.60         3.81 o
  -3   4   4          0.00         -3.12         3.77 o
  -2   4   4        337.12        343.38         4.99 o
  -1   4   4         83.67         80.28         2.94 o
   0   4   4        210.89        176.76         4.52 o
   1   4   4        314.30        335.58         5.75 o
   2   4   4        176.79        187.80         4.29 o
   3   4   4        150.76        141.51         8.15 o
   4   4   4         36.25         44.59         4.93 o
  -3   5   4         88.93         85.96         6.66 o
  -2   5   4         22.34         30.62         2.96 o
  -1   5   4         12.00         12.21         2.15 o
   0   5   4        126.62        127.00         4.98 o
   1   5   4       1986.51       2061.75        22.01 o
   2   5   4          3.15          7.53         2.74 o
   3   5   4          5.45          6.70         5.38 o
   4   5   4          1.12          3.99         3.92 o
  -4   6   4          7.40         13.72         5.54 o
  -3   6   4          2.31          8.60         5.48 o
  -2   6   4         68.06         80.33         2.71 o
  -1   6   4         20.55         18.75         3.18 o
   0   6   4         37.96         36.66         3.80 o
   1   6   4         40.68         39.42         3.16 o
   2   6   4         70.57         78.11         5.99 o
   3   6   4          0.22          1.52         6.46 o
   4   6   4         31.07         16.33         6.22 o
  -4   7   4          0.15          5.37         8.96 o
  -3   7   4         65.87         60.64         6.45 o
  -2   7   4         90.18         95.33         3.57 o
  -1   7   4        613.54        638.29        12.50 o
   0   7   4       1572.31       1566.70        21.62 o
   1   7   4        198.46        184.08         7.85 o
   2   7   4          0.46         -0.21         3.16 o
   3   7   4         21.12         32.77         4.84 o
   4   7   4         84.32         82.52         7.79 o
  -4   8   4         11.42          9.14         6.03 o
  -3   8   4          3.09         -4.45         6.60 o
  -2   8   4         18.66         21.44         3.76 o
  -1   8   4       1798.43       1823.59        24.88 o
   0   8   4        153.15        159.50         6.51 o
   1   8   4          5.55         -0.29         2.61 o
   2   8   4        142.84        147.87         5.96 o
   3   8   4          5.20         13.92         4.48 o
   4   8   4          1.14         -7.24         4.83 o
  -4   9   4         31.37         28.95         6.36 o
  -3   9   4         24.47         37.27        19.14 o
  -2   9   4          8.97          4.27         6.23 o
  -1   9   4          7.86         10.29         3.90 o
   0   9   4          5.68          5.46         3.99 o
   1   9   4         74.87         75.69         7.35 o
   2   9   4         45.21         37.34         4.95 o
   3   9   4         18.57         21.22         5.21 o
   4   9   4         31.97         28.86        10.65 o
  -3  10   4         20.20          8.23         6.08 o
  -2  10   4         14.12         15.53         4.39 o
  -1  10   4        391.73        395.22        10.28 o
   0  10   4         83.91         86.73         5.98 o
   1  10   4          0.72         -1.07         3.39 o
   2  10   4         37.38         50.35         7.16 o
   3  10   4        132.89        143.86         8.38 o
  -3  11   4         80.36         84.37         8.90 o
  -2  11   4          8.23          7.98         5.40 o
  -1  11   4          3.80          0.90         4.32 o
   0  11   4         40.13         42.22         5.27 o
   1  11   4         13.72         14.84         4.63 o
   2  11   4          4.09          6.23         4.48 o
   3  11   4         80.14         79.32         7.89 o
  -3  12   4         56.30         61.09         8.65 o
  -2  12   4          3.36         -6.33         4.22 o
  -1  12   4        132.13        141.76         7.78 o
   0  12   4       1010.70        899.94        17.14 o
   1  12   4          5.59         16.17         4.37 o
   2  12   4         32.88         34.05         5.62 o
   3  12   4         43.58         36.44         6.55 o
  -3  13   4          0.56         13.48        16.59 o
  -2  13   4          0.31          3.77         4.84 o
  -1  13   4         27.02         30.52         5.61 o
   0  13   4        833.04        842.34        16.88 o
   1  13   4         29.76         34.35         4.78 o
   2  13   4         55.86         47.67         6.13 o
   3  13   4          0.01          8.16         7.35 o
  -3  14   4         25.28         29.28         7.28 o
  -2  14   4          2.00         -7.19         9.99 o
  -1  14   4         19.60         60.35        14.49 o
   0  14   4        339.47        294.33        11.04 o
   1  14   4          4.05          6.55         4.19 o
   2  14   4         21.01         24.14         5.80 o
   3  14   4         10.24         29.04         8.64 o
  -2  15   4          0.40          9.67         8.47 o
  -1  15   4          0.38          8.80         5.34 o
   0  15   4         45.40         35.29         9.72 o
   1  15   4         78.01         58.24         5.60 o
   2  15   4          0.07          7.36         5.61 o
  -2  16   4          0.05          1.58         8.41 o
  -1  16   4          7.24          3.18         5.58 o
   0  16   4         33.37         39.07         6.82 o
   1  16   4         45.05         44.80         5.42 o
   2  16   4         79.83         88.49        11.94 o
  -1  17   4         60.42         62.66         7.56 o
   0  17   4         57.31         60.27         7.52 o
   1  17   4         65.98         61.71         7.66 o
  -1  18   4          4.36         -9.06         6.04 o
   0  18   4          8.46         11.56         9.38 o
   1  18   4          0.73          2.57         6.51 o
  -3   0   5        253.22        233.19        12.70 o
  -1   0   5        114.82        119.53        10.47 o
   1   0   5         59.21         44.46         3.16 o
   3   0   5        200.46        204.79        10.13 o
  -3   1   5         10.92         15.48         3.91 o
  -2   1   5       2915.05       2905.36        29.99 o
  -1   1   5         64.69         62.31         2.35 o
   0   1   5       1355.36       1279.78        11.78 o
   1   1   5        516.05        491.91         5.67 o
   2   1   5         47.83         43.30         2.40 o
   3   1   5        251.11        249.10         6.95 o
   4   1   5          9.78         20.60         3.98 o
  -3   2   5        295.39        283.68         4.93 o
  -2   2   5       3404.71       3291.76        33.89 o
  -1   2   5         12.27         10.86         1.73 o
   0   2   5        836.23        763.33         7.81 o
   1   2   5        279.35        296.47         4.63 o
   2   2   5        527.06        558.38         6.66 o
   3   2   5         99.56         97.24         6.91 o
   4   2   5         63.96         83.81         5.79 o
  -3   3   5        524.49        510.79        17.58 o
  -2   3   5         22.12         23.89         2.60 o
  -1   3   5         90.81         98.50         3.06 o
   0   3   5        487.95        461.40         5.98 o
   1   3   5        504.52        546.87         7.09 o
   2   3   5        336.53        361.17         5.35 o
   3   3   5          6.53         12.61         3.75 o
   4   3   5         16.80         11.74         4.43 o
  -3   4   5        244.64        237.87         7.44 o
  -2   4   5          1.98         -0.37         1.46 o
  -1   4   5        326.79        334.81         6.35 o
   0   4   5       3521.97       3462.62        36.66 o
   1   4   5        209.15        209.66         4.51 o
   2   4   5          0.01          0.21         2.29 o
   3   4   5          5.97          1.91         5.12 o
   4   4   5         42.59         41.99         5.24 o
  -3   5   5         13.73          6.81         3.76 o
  -2   5   5        190.54        211.71         4.54 o
  -1   5   5         71.96         64.83         3.32 o
   0   5   5       1909.46       1859.26        21.28 o
   1   5   5        519.30        539.43         8.19 o
   2   5   5          0.03          3.34         2.53 o
   3   5   5         25.11         18.73         4.14 o
   4   5   5         13.68         22.36         4.76 o
  -4   6   5         12.43         12.08         6.00 o
  -3   6   5          7.24          0.65         4.54 o
  -2   6   5         56.19         62.29         3.27 o
  -1   6   5         97.94        108.21         4.89 o
   0   6   5         24.93         26.31         2.98 o
   1   6   5       1501.63       1581.21        19.47 o
   2   6   5         56.91         52.19         4.11 o
   3   6   5        148.83        150.22         7.49 o
   4   6   5          8.97         10.82         5.54 o
  -4   7   5          0.97         -7.31         6.79 o
  -3   7   5         16.01         19.82         5.38 o
  -2   7   5         37.50         57.56         4.17 o
  -1   7   5        690.55        683.85        11.95 o
   0   7   5         55.50         63.84         4.60 o
   1   7   5         15.81         36.41         3.57 o
   2   7   5         58.64         64.09         4.49 o
   3   7   5          8.82         17.60         4.59 o
   4   7   5        118.92        122.17         9.06 o
  -4   8   5          0.83         11.43        10.22 o
  -3   8   5         40.03         28.90         6.11 o
  -2   8   5        184.21        211.94         7.09 o
  -1   8   5         96.92        110.72         5.58 o
   0   8   5          1.04          1.06         3.53 o
   1   8   5          2.89          2.96         2.77 o
   2   8   5         36.44         43.67         7.81 o
   3   8   5         54.65         53.91         5.91 o
   4   8   5          2.06         -3.72         5.56 o
  -4   9   5          2.65         13.25         9.18 o
  -3   9   5         58.32         44.32         6.76 o
  -2   9   5        126.98        136.02         6.41 o
  -1   9   5         33.51         34.61         4.65 o
   0   9   5         38.89         40.70         4.90 o
   1   9   5        166.97        157.83         5.55 o
   2   9   5         40.78         40.13         5.06 o
   3   9   5         33.23         33.20         6.41 o
   4   9   5         11.60          1.77         5.81 o
  -3  10   5         72.17         65.77         8.22 o
  -2  10   5          5.27          5.41         4.01 o
  -1  10   5         69.47         60.36         6.41 o
   0  10   5        163.12        136.84         7.11 o
   1  10   5          1.16          1.69         3.26 o
   2  10   5        128.10        129.51         7.12 o
   3  10   5          3.29          3.72         4.89 o
  -3  11   5         23.94         13.43         6.85 o
  -2  11   5          7.24         -6.79         4.53 o
  -1  11   5        329.70        348.17        11.76 o
   0  11   5        545.94        513.67        14.02 o
   1  11   5        158.87        150.90         6.12 o
   2  11   5         11.14         -1.59         4.64 o
   3  11   5          6.87         -1.28         4.96 o
  -3  12   5         10.96         -1.17         6.36 o
  -2  12   5         33.88         29.29         5.28 o
  -1  12   5         10.68         11.41         5.12 o
   0  12   5         35.04         35.03         5.91 o
   1  12   5        182.38        171.19         7.05 o
   2  12   5          1.10         -6.99         4.66 o
   3  12   5          0.00         -9.76         6.51 o
  -3  13   5          6.89         11.27         7.43 o
  -2  13   5         15.53          3.23         5.86 o
  -1  13   5        104.38        104.18         7.34 o
   0  13   5          4.15          4.71         5.10 o
   1  13   5         41.36         41.16         4.92 o
   2  13   5          5.13         -2.84         4.61 o
   3  13   5          0.78         -1.33         7.15 o
  -3  14   5          2.77         10.51        11.13 o
  -2  14   5          3.97        -10.06         7.51 o
  -1  14   5         18.13         15.76         8.33 o
   0  14   5         27.27         20.49         5.75 o
   1  14   5          2.14          1.84         4.26 o
   2  14   5         12.35          7.34         5.58 o
   3  14   5          1.75         -6.06         7.49 o
  -2  15   5          1.94        -11.50         7.67 o
  -1  15   5         18.29         12.80         5.73 o
   0  15   5        386.05        343.71        12.68 o
   1  15   5         42.25         64.32         5.70 o
   2  15   5         15.90         12.26         5.87 o
  -2  16   5         18.50         14.37        10.56 o
  -1  16   5          7.56         14.13         6.23 o
   0  16   5          6.99          4.60         5.84 o
   1  16   5          6.44         18.97         7.19 o
   2  16   5         31.01         44.03         9.87 o
  -1  17   5         20.82         10.46         6.36 o
   0  17   5         50.73         51.44         7.69 o
   1  17   5          1.39         -8.12         6.16 o
   0  18   5         15.63          0.64         6.05 o
  -2   0   6        384.69        389.67         9.52 o
   0   0   6        198.87        197.33        12.73 o
   2   0   6       1371.28       1461.53        20.24 o
   4   0   6         34.49         33.15         6.39 o
  -3   1   6        349.17        318.16         4.93 o
  -2   1   6         68.09         77.94         2.81 o
  -1   1   6         19.85         27.53         2.03 o
   0   1   6          5.77          3.53         1.17 o
   1   1   6        143.15        143.28         3.72 o
   2   1   6        327.25        330.70         5.88 o
   3   1   6          1.15         -4.50         3.00 o
   4   1   6         13.18         16.13         5.58 o
  -3   2   6         26.34         17.66         3.61 o
  -2   2   6        804.02        796.56         9.83 o
  -1   2   6         84.68         69.97         2.55 o
   0   2   6       1152.18       1109.23        11.49 o
   1   2   6        246.01        262.36         5.16 o
   2   2   6          1.63          2.25         2.16 o
   3   2   6         29.02         32.93         3.92 o
   4   2   6         20.96         31.24         4.75 o
  -3   3   6          0.66         -8.13         5.42 o
  -2   3   6         48.84         53.32         2.33 o
  -1   3   6         12.17          9.91         2.01 o
   0   3   6          0.01         -2.58         1.72 o
   1   3   6        309.33        287.94         5.36 o
   2   3   6        140.41        130.42         4.18 o
   3   3   6         60.50         61.05         5.22 o
   4   3   6          2.25          1.94         7.89 o
  -3   4   6        253.03        221.46         7.58 o
  -2   4   6         25.35         17.35         3.26 o
  -1   4   6         18.03         16.91         2.55 o
   0   4   6       2841.64       2924.90        27.25 o
   1   4   6         10.99          8.88         2.15 o
   2   4   6        222.27        237.67         7.24 o
   3   4   6          0.00          0.64         3.71 o
   4   4   6          9.45         11.86         4.67 o
  -3   5   6         39.00         40.77         5.59 o
  -2   5   6          2.68          4.03         2.22 o
  -1   5   6        221.50        229.64         4.79 o
   0   5   6       1547.75       1683.92        18.50 o
   1   5   6        337.11        304.90         6.25 o
   2   5   6        141.54        161.18         5.58 o
   3   5   6          6.31         -1.02         4.19 o
   4   5   6         34.18         29.58         5.72 o
  -4   6   6          8.68          2.94         6.47 o
  -3   6   6          6.81         -4.07         8.11 o
  -2   6   6          5.59          7.86         3.17 o
  -1   6   6        863.14        901.59        12.02 o
   0   6   6        852.96        894.29        12.48 o
   1   6   6         13.07         13.14         3.05 o
   2   6   6         90.21         88.96         4.72 o
   3   6   6        283.89        283.43        10.19 o
   4   6   6          1.32          2.95         4.60 o
  -4   7   6          3.38         21.38         5.47 o
  -3   7   6          0.08          5.26         5.14 o
  -2   7   6        130.59        128.46         6.42 o
  -1   7   6         11.76          6.73         2.57 o
   0   7   6          0.33          0.55         2.69 o
   1   7   6         17.91         27.48         3.55 o
   2   7   6         29.03         27.56         3.95 o
   3   7   6         28.13         20.35         4.88 o
   4   7   6         67.03         58.75         7.46 o
  -4   8   6         43.68         46.39         5.31 o
  -3   8   6          6.98         11.87         5.77 o
  -2   8   6         10.94          7.79         3.79 o
  -1   8   6          8.21         13.34         2.87 o
   0   8   6          0.56         -4.31         2.87 o
   1   8   6          5.79         11.36         3.81 o
   2   8   6         35.01         41.53         4.92 o
   3   8   6         85.53         89.55         6.87 o
   4   8   6          5.18         16.65         8.39 o
  -4   9   6          3.74         10.90         4.55 o
  -3   9   6          4.21          0.98         5.88 o
  -2   9   6         19.51         19.47         4.46 o
  -1   9   6         39.63         39.52         4.83 o
   0   9   6         16.17         10.89         3.53 o
   1   9   6        101.08        114.10         5.00 o
   2   9   6         62.11         78.95         6.14 o
   3   9   6        518.32        559.94        17.88 o
  -3  10   6          8.13         19.75         6.78 o
  -2  10   6        252.83        264.01         9.06 o
  -1  10   6         98.49         99.83         6.43 o
   0  10   6         30.28         26.68         5.20 o
   1  10   6         37.58         35.50         4.02 o
   2  10   6        194.27        189.49         9.72 o
   3  10   6         60.66         70.26         7.99 o
  -3  11   6          3.90          3.01         6.53 o
  -2  11   6        213.98        258.78         9.28 o
  -1  11   6         45.67         51.08         9.01 o
   0  11   6        186.23        196.91         8.71 o
   1  11   6         14.96         21.11         4.38 o
   2  11   6        113.10        105.17         7.11 o
   3  11   6        124.63        132.79         9.01 o
  -3  12   6         14.98        -10.15         6.76 o
  -2  12   6         98.80         98.52         7.01 o
  -1  12   6        172.94        195.02         8.71 o
   0  12   6          9.58          5.61         5.00 o
   1  12   6         86.74         78.33         5.63 o
   2  12   6          5.16          1.08         4.78 o
   3  12   6         48.29         40.16         8.54 o
  -3  13   6          6.11         16.28         7.92 o
  -2  13   6          4.82         -2.23         5.66 o
  -1  13   6       1425.37       1409.02        23.60 o
   0  13   6         30.26         16.42         5.60 o
   1  13   6        188.47        188.12         8.25 o
   2  13   6          0.41         -6.93         4.94 o
   3  13   6          0.39         12.01         7.30 o
  -2  14   6          9.03         13.38         8.64 o
  -1  14   6        236.68        218.04        10.02 o
   0  14   6        328.23        300.04        11.53 o
   1  14   6          7.01         13.22         4.71 o
   2  14   6         10.21          3.43         5.51 o
  -2  15   6          9.13         17.08         8.96 o
  -1  15   6         19.72         22.86         6.05 o
   0  15   6         69.68         71.50         8.73 o
   1  15   6         48.83         44.07         5.40 o
   2  15   6         26.05         26.03         6.42 o
  -2  16   6         26.71         53.34        10.86 o
  -1  16   6          8.13          0.71         5.61 o
   0  16   6         28.63         40.70         6.87 o
   1  16   6          7.20         18.00         5.25 o
   2  16   6         27.18         49.23        10.53 o
  -1  17   6          0.84         -6.33         6.10 o
   0  17   6          0.03         -6.50         5.29 o
   1  17   6         66.77         87.11         8.87 o
   0  18   6          5.47         -8.60         5.73 o
  -3   0   7        605.72        556.40        13.14 o
  -1   0   7         32.99         36.26         6.72 o
   1   0   7          0.10         -3.90         2.70 o
   3   0   7          1.10         -2.58         4.63 o
  -3   1   7        874.21        811.55        12.60 o
  -2   1   7        475.27        473.27         8.16 o
  -1   1   7        174.32        193.56         6.89 o
   0   1   7         24.09         20.23         2.09 o
   1   1   7       1527.97       1590.68        16.03 o
   2   1   7        146.54        155.65         4.57 o
   3   1   7         17.47         15.05         4.20 o
   4   1   7        176.73        192.10         8.79 o
  -3   2   7         71.40         68.48         4.81 o
  -2   2   7         29.67         37.71         2.85 o
  -1   2   7        819.28        832.05         8.99 o
   0   2   7         78.02         52.18         3.06 o
   1   2   7       2174.07       2308.17        23.80 o
   2   2   7        219.81        233.52         5.53 o
   3   2   7          7.59          7.34         3.46 o
   4   2   7         74.18         78.22         6.60 o
  -3   3   7        145.67        154.74         6.48 o
  -2   3   7         56.34         55.70         4.63 o
  -1   3   7         48.98         46.58         2.27 o
   0   3   7         59.11         61.33         2.72 o
   1   3   7        803.98        832.16        10.08 o
   2   3   7         86.45         96.22         3.96 o
   3   3   7          0.24         -1.97         3.48 o
   4   3   7         85.84         99.28         6.88 o
  -3   4   7        113.34         86.78         6.77 o
  -2   4   7          2.24         -0.33         2.56 o
  -1   4   7        108.03         98.22         4.54 o
   0   4   7        422.17        410.04        12.87 o
   1   4   7         35.18         51.56         4.29 o
   2   4   7          0.83         -2.48         2.37 o
   3   4   7         39.02         40.33         4.94 o
   4   4   7        190.33        185.61        13.71 o
  -3   5   7         18.11         19.86         5.32 o
  -2   5   7        234.31        249.65         5.58 o
  -1   5   7        372.41        376.35        10.89 o
   0   5   7         35.09         20.72         2.69 o
   1   5   7        198.22        210.64         6.82 o
   2   5   7         18.76         29.73         3.27 o
   3   5   7         15.47         22.45         4.65 o
   4   5   7         43.47         35.77         5.59 o
  -3   6   7         35.10         30.12         5.92 o
  -2   6   7         62.71         70.07         4.43 o
  -1   6   7         55.64         61.28         3.27 o
   0   6   7         12.00         21.82         2.84 o
   1   6   7         22.26         25.05         3.57 o
   2   6   7          6.77          1.70         3.36 o
   3   6   7        194.16        192.03         8.84 o
   4   6   7         45.53         48.96         6.11 o
  -4   7   7          0.76         21.65         5.13 o
  -3   7   7          2.30         -7.12         5.10 o
  -2   7   7        293.82        306.41         8.02 o
  -1   7   7        248.64        246.87         6.14 o
   0   7   7        607.95        634.58         9.66 o
   1   7   7         41.93         41.10         4.07 o
   2   7   7         82.23        104.57         7.13 o
   3   7   7        102.20        109.17        11.92 o
   4   7   7         35.71         45.62         6.41 o
  -4   8   7          1.84         -4.55         4.99 o
  -3   8   7          5.47         13.40         6.02 o
  -2   8   7        495.96        526.41        10.96 o
  -1   8   7         11.26         11.72         3.12 o
   0   8   7          2.70          3.46         3.16 o
   1   8   7        179.80        150.71         6.07 o
   2   8   7         56.25         39.52         6.11 o
   3   8   7          4.60          2.02         4.54 o
   4   8   7          9.73          7.13         5.99 o
  -3   9   7         20.56         -1.25         5.87 o
  -2   9   7        154.29        165.86         7.24 o
  -1   9   7         43.54         45.82         3.89 o
   0   9   7         34.29         31.37         4.00 o
   1   9   7        224.43        243.06         8.03 o
   2   9   7          0.13         -3.64         4.33 o
   3   9   7        124.55        136.15         8.64 o
  -3  10   7         96.28         95.26         9.50 o
  -2  10   7         84.31         80.88         6.10 o
  -1  10   7        142.91        141.49         5.91 o
   0  10   7         60.83         53.07         4.68 o
   1  10   7          1.77          2.56         4.58 o
   2  10   7        283.13        309.73        10.52 o
   3  10   7          2.73          1.71         4.92 o
  -3  11   7          2.56         -9.65         6.44 o
  -2  11   7        155.94        191.82         8.47 o
  -1  11   7        177.35        178.00         6.86 o
   0  11   7         14.74         20.51         4.39 o
   1  11   7          8.07         11.03         4.40 o
   2  11   7        165.03        172.06         8.47 o
   3  11   7          2.63          2.28         5.37 o
  -3  12   7         17.39         27.41        10.47 o
  -2  12   7         51.64         34.42         7.24 o
  -1  12   7          1.16         -5.36         3.57 o
   0  12   7         52.76         64.64         6.51 o
   1  12   7         37.69         79.95        13.81 o
   2  12   7          7.77         -1.34         4.78 o
   3  12   7         42.20         19.61         6.31 o
  -3  13   7          0.21         -6.58         7.58 o
  -2  13   7         12.17         23.64         8.47 o
  -1  13   7        107.22        125.00         8.22 o
   0  13   7        245.81        259.57        12.37 o
   1  13   7          0.33          3.33         4.32 o
   2  13   7          0.02         -0.01         5.18 o
   3  13   7          5.35         -1.96        11.09 o
  -2  14   7          8.15          7.35         8.31 o
  -1  14   7          2.04         -3.31         5.10 o
   0  14   7          0.23         -1.68         5.12 o
   1  14   7          3.37         13.42         4.67 o
   2  14   7          0.00         -7.50         5.00 o
  -2  15   7         27.49         30.29        16.40 o
  -1  15   7          0.60         -5.51         5.44 o
   0  15   7          0.06         -6.61         7.01 o
   1  15   7         80.37         80.84         6.28 o
   2  15   7          7.27         17.89         6.14 o
  -2  16   7          0.03          1.81        13.48 o
  -1  16   7          6.26          3.09         5.97 o
   0  16   7          5.26          7.75         5.28 o
   1  16   7         82.56        101.52         6.87 o
   2  16   7          4.75          6.74         8.71 o
  -1  17   7         45.86         37.90         7.16 o
   0  17   7         18.04          5.09         5.73 o
   1  17   7        128.93        150.30        10.33 o
  -2   0   8          5.81         11.66         2.95 o
   0   0   8        201.98        185.36         8.93 o
   2   0   8       1095.83       1078.71        19.27 o
   4   0   8          8.07          0.33         6.70 o
  -3   1   8          7.76         11.23         2.82 o
  -2   1   8          0.16         -2.90         1.96 o
  -1   1   8        173.32        154.58         4.43 o
   0   1   8          2.35         -1.60         2.22 o
   1   1   8        349.97        365.33         6.64 o
   2   1   8          5.33          7.78         2.49 o
   3   1   8        124.78        145.62         7.62 o
   4   1   8          3.28          6.67         6.22 o
  -3   2   8         40.38         38.60         5.12 o
  -2   2   8          5.38          5.17         1.99 o
  -1   2   8        102.17        104.36         3.24 o
   0   2   8        178.34        172.30         4.16 o
   1   2   8         24.25         21.13         2.55 o
   2   2   8        386.50        402.79         7.03 o
   3   2   8        312.71        316.95         9.60 o
   4   2   8          2.80         12.26         9.71 o
  -3   3   8          0.10         -1.39         5.19 o
  -2   3   8         78.64         92.49         3.67 o
  -1   3   8        463.83        440.79        10.44 o
   0   3   8          0.24         -2.35         1.88 o
   1   3   8         99.16        110.18         3.79 o
   2   3   8         72.79         73.42         4.26 o
   3   3   8        185.93        214.65         8.15 o
   4   3   8         26.04         29.63         6.08 o
  -3   4   8          3.52          4.90         5.04 o
  -2   4   8          0.01          0.39         2.28 o
  -1   4   8        106.86        125.53         5.25 o
   0   4   8        381.76        377.50         6.04 o
   1   4   8        133.64        135.67         4.53 o
   2   4   8         20.52         27.96         3.14 o
   3   4   8         32.92         32.58         4.92 o
   4   4   8          8.58         16.04         5.42 o
  -3   5   8         13.75          2.90         5.37 o
  -2   5   8         18.04         15.15         4.17 o
  -1   5   8       2180.20       2267.27        29.29 o
   0   5   8         24.71         24.98         2.46 o
   1   5   8          5.89         15.33         2.72 o
   2   5   8        186.33        191.80         5.60 o
   3   5   8          2.32         11.97         4.47 o
   4   5   8          3.44         -3.03         5.75 o
  -3   6   8         17.18         25.10         6.08 o
  -2   6   8          0.68         -1.95         3.26 o
  -1   6   8        579.92        592.68         9.27 o
   0   6   8        612.08        656.22         9.70 o
   1   6   8          4.19         12.87         3.45 o
   2   6   8        135.50        136.00         6.76 o
   3   6   8         81.91        106.67         7.61 o
   4   6   8        137.54        133.91         9.96 o
  -4   7   8         12.73         13.72         7.85 o
  -3   7   8         19.96         16.11         8.20 o
  -2   7   8         41.65         52.45         4.69 o
  -1   7   8         67.94         62.36         3.73 o
   0   7   8        246.33        269.35         6.51 o
   1   7   8         54.46         51.12         4.32 o
   2   7   8          5.94          6.38         4.26 o
   3   7   8         48.10         46.52         7.18 o
   4   7   8         13.44          8.65         5.82 o
  -3   8   8          2.11         -8.32         5.55 o
  -2   8   8         10.49          6.80         4.52 o
  -1   8   8         12.37         11.23         3.03 o
   0   8   8         29.30         23.68         3.39 o
   1   8   8          1.60         -1.36         4.26 o
   2   8   8        654.01        625.58        13.86 o
   3   8   8         16.17         19.23         5.29 o
  -3   9   8        181.84        192.09        11.56 o
  -2   9   8         34.40         39.27         5.65 o
  -1   9   8          9.97          5.40         3.30 o
   0   9   8         72.56         67.65         4.52 o
   1   9   8         16.60         32.96         5.05 o
   2   9   8        531.43        577.79        22.26 o
   3   9   8          0.71          2.51         5.39 o
  -3  10   8          2.55         -2.63         6.88 o
  -2  10   8          5.35          4.99         4.44 o
  -1  10   8        136.27        132.01         5.82 o
   0  10   8          7.48          1.32         3.37 o
   1  10   8        102.07        134.88         7.50 o
   2  10   8        427.87        409.72        12.31 o
   3  10   8         10.66          3.20         7.17 o
  -3  11   8          0.17         -9.54         6.36 o
  -2  11   8        123.74        130.59         9.25 o
  -1  11   8        270.00        263.06         8.12 o
   0  11   8          1.04         -4.99         3.69 o
   1  11   8         77.48         79.45         5.62 o
   2  11   8          1.72         -7.28         5.23 o
   3  11   8         44.90         54.84         7.31 o
  -3  12   8          2.77         -2.29        12.82 o
  -2  12   8         10.48          5.67         7.89 o
  -1  12   8         33.88         30.48         4.54 o
   0  12   8         70.13         64.93         5.15 o
   1  12   8         10.86          4.32         4.22 o
   2  12   8         44.48         51.58         6.24 o
   3  12   8         33.01         34.49         8.15 o
  -3  13   8         19.32          8.79         8.12 o
  -2  13   8        108.71        132.81        17.16 o
  -1  13   8        306.59        315.58        16.83 o
   0  13   8         75.34         78.01         5.56 o
   1  13   8        153.57        163.47         7.56 o
   2  13   8          0.60          7.85         5.61 o
   3  13   8          0.27         -7.23         7.20 o
  -2  14   8        179.64        175.56        14.43 o
  -1  14   8         30.66         34.80         6.19 o
   0  14   8         12.53         13.92         5.24 o
   1  14   8         19.41         17.50         4.93 o
   2  14   8         36.13         28.11         6.49 o
  -2  15   8         18.18         10.12         9.14 o
  -1  15   8        114.50         81.38         7.80 o
   0  15   8          6.28         -4.82         4.91 o
   1  15   8          0.98          7.70         6.33 o
   2  15   8         38.83         58.84         7.59 o
  -1  16   8          1.40          4.17         5.83 o
   0  16   8         15.28          9.16         5.52 o
   1  16   8          1.51         10.17         5.14 o
  -1  17   8         98.52        106.87         9.24 o
   0  17   8         43.08         45.72         6.76 o
   1  17   8          1.81         -2.73         6.43 o
  -3   0   9        236.99        222.09        13.63 o
  -1   0   9          5.15          6.31         3.46 o
   1   0   9       2494.96       2698.93        39.47 o
   3   0   9        103.11         83.88         9.15 o
  -3   1   9         66.87         62.82         4.93 o
  -2   1   9         36.67         47.27         2.85 o
  -1   1   9        204.46        186.78         6.25 o
   0   1   9       1963.54       2014.56        20.37 o
   1   1   9        437.02        443.05         7.76 o
   2   1   9         18.36         21.62         3.33 o
   3   1   9         41.61         48.09         4.94 o
   4   1   9        114.57        109.55         8.47 o
  -3   2   9        149.90        151.43         8.29 o
  -2   2   9         78.18         91.01         3.51 o
  -1   2   9          0.14          1.67         1.92 o
   0   2   9       1827.99       1886.94        19.46 o
   1   2   9        205.71        208.11         5.16 o
   2   2   9        129.05        117.02         4.56 o
   3   2   9          6.40          5.36         3.66 o
   4   2   9         10.24         12.86         5.29 o
  -3   3   9        121.04        118.83        15.46 o
  -2   3   9        127.73        153.66         4.51 o
  -1   3   9        146.09        142.76         4.29 o
   0   3   9        172.84        194.43         4.72 o
   1   3   9        191.08        208.82         5.47 o
   2   3   9          2.10          0.70         2.67 o
   3   3   9        252.85        265.19        12.47 o
   4   3   9          2.48          0.68         5.13 o
  -3   4   9         63.50         69.95         6.93 o
  -2   4   9          0.04          0.68         3.14 o
  -1   4   9         85.32         86.85         3.57 o
   0   4   9        572.24        595.77         8.15 o
   1   4   9        158.14        178.93         6.19 o
   2   4   9        128.31        127.02         4.89 o
   3   4   9        113.57        124.95         6.90 o
   4   4   9         11.61          4.95         5.38 o
  -3   5   9         18.64         11.71         5.85 o
  -2   5   9        140.36        137.91         5.70 o
  -1   5   9         48.18         61.63         4.69 o
   0   5   9          0.31         -2.58         2.09 o
   1   5   9         15.85         15.21         2.87 o
   2   5   9        188.47        196.61         6.35 o
   3   5   9        106.24        107.89         7.48 o
   4   5   9          6.46          8.61         5.65 o
  -3   6   9        124.30         95.66         8.45 o
  -2   6   9         45.82         56.97         4.85 o
  -1   6   9          0.03         -4.43         3.41 o
   0   6   9          0.58         -0.10         2.90 o
   1   6   9        304.29        287.91         8.01 o
   2   6   9        339.58        340.91        10.30 o
   3   6   9         42.66         51.10         5.84 o
   4   6   9        111.23         93.59         8.87 o
  -4   7   9          1.30        -11.43         7.62 o
  -3   7   9         13.00         15.57         6.19 o
  -2   7   9         30.25         36.32         4.66 o
  -1   7   9          0.47          2.71         2.73 o
   0   7   9         24.22         15.10         3.23 o
   1   7   9         27.13         28.31         4.02 o
   2   7   9         28.94         29.87         5.20 o
   3   7   9        189.91        202.66        10.01 o
  -3   8   9          0.62        -13.29         8.86 o
  -2   8   9          1.59          9.32         4.24 o
  -1   8   9          8.04         11.10         3.18 o
   0   8   9          6.65          2.60         3.73 o
   1   8   9         50.32         60.03         5.77 o
   2   8   9        439.50        436.33        11.64 o
   3   8   9         15.42          3.41         4.83 o
  -3   9   9         30.23         22.08         7.33 o
  -2   9   9          2.99         -3.99         4.24 o
  -1   9   9          0.49         -0.74         4.29 o
   0   9   9          2.99         -0.49         3.87 o
   1   9   9        488.77        471.36        11.70 o
   2   9   9        284.92        294.50        14.43 o
   3   9   9         28.95         25.80         5.97 o
  -3  10   9         78.35         66.04         8.91 o
  -2  10   9          9.78         -2.06         4.42 o
  -1  10   9          1.00          2.51         3.61 o
   0  10   9          8.78          8.65         3.58 o
   1  10   9        737.20        715.40        17.15 o
   2  10   9          0.75         -6.82         4.55 o
   3  10   9         16.88          8.93         5.74 o
  -3  11   9         24.16          8.37         7.67 o
  -2  11   9         17.42          4.53        19.04 o
  -1  11   9          0.37          1.44         3.53 o
   0  11   9         59.76         48.01         4.83 o
   1  11   9        275.73        279.33         8.96 o
   2  11   9          0.82         -2.34         4.70 o
   3  11   9          0.51         -9.79         6.53 o
  -3  12   9         94.12         83.73        10.45 o
  -2  12   9          2.28          7.91         8.15 o
  -1  12   9         30.25         34.24         5.74 o
   0  12   9         22.33         23.64         4.39 o
   1  12   9          1.74         -6.43         4.29 o
   2  12   9          2.15         -3.94         5.05 o
   3  12   9          4.75          2.94         9.43 o
  -2  13   9        137.79        156.47        13.54 o
  -1  13   9         24.77         15.94         5.63 o
   0  13   9          8.51          0.79         4.05 o
   1  13   9         12.91          9.49         4.85 o
   2  13   9         58.21         45.22         7.59 o
  -2  14   9         62.44        105.92        12.31 o
  -1  14   9          0.74         -3.41         5.33 o
   0  14   9        120.48        107.57         7.85 o
   1  14   9          0.95          8.49         4.70 o
   2  14   9         13.76         -1.94         9.81 o
  -2  15   9         24.46         13.46         9.76 o
  -1  15   9         10.70         12.97         6.07 o
   0  15   9          0.20          4.19         5.21 o
   1  15   9         15.39         19.16         6.29 o
   2  15   9         13.63         13.19         7.41 o
  -1  16   9         67.43         70.17         8.02 o
   0  16   9          0.00         -7.48         4.99 o
   1  16   9          2.78          8.97         6.00 o
   0  17   9        106.53        126.85         9.46 o
  -2   0  10          8.58         19.63         5.98 o
   0   0  10         22.87         27.07         4.30 o
   2   0  10         34.00         42.86         5.55 o
   4   0  10        173.35        182.57        15.47 o
  -3   1  10          2.88          3.99         5.65 o
  -2   1  10          6.82          1.82         2.48 o
  -1   1  10         58.05         62.71         3.45 o
   0   1  10        308.20        306.26         5.76 o
   1   1  10        103.54        100.70         4.01 o
   2   1  10        298.27        303.13         7.58 o
   3   1  10         47.01         36.39         4.80 o
   4   1  10          4.58          9.20         5.75 o
  -3   2  10          1.06         -3.78         5.37 o
  -2   2  10        278.32        296.78         6.54 o
  -1   2  10          4.82          1.85         2.42 o
   0   2  10        242.45        275.93         5.65 o
   1   2  10        315.49        327.55         8.32 o
   2   2  10        441.24        425.26         8.41 o
   3   2  10        187.48        216.73         8.74 o
   4   2  10         10.66         16.99         5.80 o
  -3   3  10         30.91         41.19         8.11 o
  -2   3  10        167.30        192.02         6.43 o
  -1   3  10         88.54         94.08         4.53 o
   0   3  10         64.08         60.16         4.82 o
   1   3  10        465.33        523.74         8.82 o
   2   3  10        391.96        413.35         8.44 o
   3   3  10        137.07        140.31         7.25 o
   4   3  10          9.27          5.55         6.32 o
  -3   4  10          2.96         -3.93         5.44 o
  -2   4  10          0.86          1.05         3.45 o
  -1   4  10         37.84         39.50         3.05 o
   0   4  10        381.98        379.64         6.70 o
   1   4  10         14.12         15.97         2.78 o
   2   4  10         95.68         98.18         4.93 o
   3   4  10        430.11        406.92        11.54 o
   4   4  10         25.10         31.75         6.78 o
  -3   5  10          7.83         14.08         6.43 o
  -2   5  10        131.94        141.83         6.21 o
  -1   5  10        231.27        217.61         7.53 o
   0   5  10         53.37         56.55         3.61 o
   1   5  10          0.41          4.97         2.73 o
   2   5  10          2.60          2.93         5.25 o
   3   5  10          2.40         -1.82         4.36 o
   4   5  10         11.41         29.57         6.53 o
  -3   6  10          7.08         30.17        11.41 o
  -2   6  10        170.19        175.16         9.66 o
  -1   6  10        177.08        168.18         6.99 o
   0   6  10          1.84         -0.57         2.93 o
   1   6  10        109.40        119.54         6.50 o
   2   6  10        181.47        175.79         8.12 o
   3   6  10        106.51        105.12        11.39 o
  -3   7  10         32.85         21.44         6.93 o
  -2   7  10         64.02         69.36         5.47 o
  -1   7  10        109.38        114.48         6.43 o
   0   7  10         22.44         26.58         3.67 o
   1   7  10         76.67         86.31         7.61 o
   2   7  10          3.66          9.75         4.76 o
   3   7  10        129.74        143.62         8.92 o
  -3   8  10         24.77         28.70         7.37 o
  -2   8  10         16.62         23.17         4.62 o
  -1   8  10         23.14         27.59         3.65 o
   0   8  10        482.09        479.73        11.07 o
   1   8  10        957.14        922.09        15.02 o
   2   8  10          0.28         -2.96         5.71 o
   3   8  10          6.77          5.76         5.38 o
  -3   9  10         62.46         54.95         9.71 o
  -2   9  10         18.21         17.77         4.83 o
  -1   9  10          0.54          7.64         3.56 o
   0   9  10         43.50         49.90         4.38 o
   1   9  10        235.15        235.82         8.44 o
   2   9  10         74.17         62.79         6.27 o
   3   9  10          8.94         -7.17         5.75 o
  -3  10  10          0.36          1.21         9.52 o
  -2  10  10         17.11          8.41         7.88 o
  -1  10  10         40.45         39.19         4.40 o
   0  10  10         60.81         50.85         4.76 o
   1  10  10         70.51         64.97         6.27 o
   2  10  10        144.71        141.11         7.95 o
   3  10  10          4.20          4.99         9.52 o
  -3  11  10         27.67         20.22         8.48 o
  -2  11  10         62.57         51.72         9.53 o
  -1  11  10          0.01         -4.43         4.49 o
   0  11  10         23.52         15.42         4.11 o
   1  11  10         18.58          9.06         6.14 o
   2  11  10         25.91         14.90         5.60 o
   3  11  10          1.32         -7.74         6.43 o
  -3  12  10         13.11         13.38         8.54 o
  -2  12  10        200.54        208.98        14.65 o
  -1  12  10         24.43         27.81         5.72 o
   0  12  10         64.76         55.60         5.00 o
   1  12  10          3.88         11.03         5.51 o
   2  12  10         89.71         59.62         6.78 o
   3  12  10         60.96         65.92        10.32 o
  -2  13  10          1.17         -7.32         8.52 o
  -1  13  10         84.09         91.80         7.63 o
   0  13  10         53.66         44.65         5.63 o
   1  13  10          2.21         -1.41         4.47 o
   2  13  10         20.60         24.73         6.23 o
  -2  14  10        186.64        214.57        17.54 o
  -1  14  10          1.23         -7.86         5.24 o
   0  14  10         13.71         12.22         5.13 o
   1  14  10          7.78         12.81         4.88 o
   2  14  10          2.81         -6.10         5.97 o
  -2  15  10         22.19          9.35         9.76 o
  -1  15  10         11.03         -2.41         5.96 o
   0  15  10         17.65         32.13         6.04 o
   1  15  10          0.37         13.77         5.15 o
  -1  16  10          1.79         -7.23         6.12 o
   0  16  10          1.15          5.00         5.43 o
   1  16  10          0.05         -9.47         6.32 o
  -3   0  11         41.00         20.58         9.47 o
  -1   0  11        498.59        477.74        11.52 o
   1   0  11          8.17          6.50         3.65 o
   3   0  11        123.68        112.34         9.90 o
  -3   1  11          4.69         -1.82         6.03 o
  -2   1  11          2.26         -2.21         3.50 o
  -1   1  11        214.20        222.59         5.79 o
   0   1  11        550.53        596.49         8.53 o
   1   1  11        234.25        248.95         6.18 o
   2   1  11         33.78         28.56         7.42 o
   3   1  11         15.74         10.05         4.52 o
   4   1  11         22.57         27.47         6.61 o
  -3   2  11          0.79         -8.49         5.66 o
  -2   2  11          0.49         -2.80         2.16 o
  -1   2  11        229.62        216.46         5.00 o
   0   2  11        292.84        307.64         6.59 o
   1   2  11         67.24         75.86         5.17 o
   2   2  11         29.94         25.50         3.76 o
   3   2  11        386.97        354.86        11.33 o
   4   2  11          4.09          9.34         5.96 o
  -3   3  11         43.85         36.06         7.03 o
  -2   3  11          2.65          0.10         3.54 o
  -1   3  11         61.65         49.33         3.30 o
   0   3  11         12.13         12.74         2.74 o
   1   3  11         29.07         20.22         3.37 o
   2   3  11         35.93         33.56         4.00 o
   3   3  11         40.45         45.27         5.51 o
   4   3  11         35.26         35.05         7.09 o
  -3   4  11          0.01         -8.29         6.10 o
  -2   4  11         12.72         22.93         4.16 o
  -1   4  11        100.43         89.61         4.23 o
   0   4  11        234.03        253.87         5.89 o
   1   4  11         58.80         49.21         3.60 o
   2   4  11        133.98        136.68         5.88 o
   3   4  11        169.01        181.93         8.49 o
   4   4  11          0.50         23.57         6.70 o
  -3   5  11          9.03        -10.54         8.67 o
  -2   5  11        151.92        171.35         7.01 o
  -1   5  11        120.89        123.68         6.45 o
   0   5  11          9.87         12.22         2.48 o
   1   5  11         20.96         25.71         3.37 o
   2   5  11        103.85        108.55         6.03 o
   3   5  11         53.34         33.17         6.00 o
  -3   6  11          3.29          2.37         6.43 o
  -2   6  11         58.89         59.71         5.40 o
  -1   6  11         74.39         74.97         5.82 o
   0   6  11         15.44         20.30         3.12 o
   1   6  11        150.12        134.50         8.59 o
   2   6  11         13.84         16.17         4.31 o
   3   6  11         60.36         44.02         9.24 o
  -3   7  11         35.80         23.01        12.16 o
  -2   7  11         34.15         57.65         5.74 o
  -1   7  11         30.77         35.94         6.54 o
   0   7  11        186.28        177.78         6.11 o
   1   7  11        105.51         97.78         5.88 o
   2   7  11         25.36         18.18         5.25 o
   3   7  11         60.28         68.43         7.26 o
  -3   8  11          3.66         -1.80         6.70 o
  -2   8  11          6.55         19.61         5.82 o
  -1   8  11          2.19         -2.42         4.25 o
   0   8  11         84.43         80.53         4.82 o
   1   8  11        906.71        855.31        14.48 o
   2   8  11          1.26          4.53         5.59 o
   3   8  11          8.82         10.99         6.43 o
  -3   9  11          3.72         23.78         7.60 o
  -2   9  11         35.42         37.34        16.03 o
  -1   9  11          1.00         -5.18         3.68 o
   0   9  11        533.11        506.46        10.13 o
   1   9  11        686.36        728.51        18.18 o
   2   9  11         15.93         14.41         4.99 o
   3   9  11         63.92         69.15         9.13 o
  -3  10  11          4.78         16.79         8.04 o
  -2  10  11          0.67          0.49         7.92 o
  -1  10  11         22.44          6.84         4.51 o
   0  10  11        761.57        758.34        12.74 o
   1  10  11        117.42         70.37         8.21 o
   2  10  11        119.95        131.09         7.99 o
   3  10  11          1.27         -7.54         6.41 o
  -3  11  11         29.66         12.69        16.97 o
  -2  11  11         26.63         31.18         8.76 o
  -1  11  11          7.60         -0.64         4.95 o
   0  11  11         38.96         44.06         4.79 o
   1  11  11        128.24         94.43         7.73 o
   2  11  11         28.87         20.75         6.60 o
   3  11  11          0.38          5.51         6.92 o
  -2  12  11          0.21          1.86         8.15 o
  -1  12  11          0.23         -6.97         4.65 o
   0  12  11         91.85         98.39         5.96 o
   1  12  11         11.03          7.84         5.57 o
   2  12  11        105.64         89.31         7.77 o
  -2  13  11         23.86         29.85        10.18 o
  -1  13  11          7.06          5.38         5.93 o
   0  13  11        133.24        137.19         7.86 o
   1  13  11          3.59         -2.41         5.58 o
   2  13  11          3.41          0.04         8.36 o
  -2  14  11          2.18        -12.43         8.29 o
  -1  14  11          0.01          3.37         5.67 o
   0  14  11          0.87         10.00         4.93 o
   1  14  11         83.22        106.24        14.91 o
   2  14  11         64.71         70.38         8.30 o
  -1  15  11         73.15         83.73         8.20 o
   0  15  11          1.96          3.69         5.10 o
   1  15  11          4.34         -8.98         5.99 o
  -1  16  11          2.89         -1.27         6.38 o
   0  16  11         14.50         31.97         6.39 o
   1  16  11          1.12          4.06         6.71 o
  -2   0  12         58.01         57.15         6.93 o
   0   0  12        510.14        513.97        10.56 o
   2   0  12        173.00        173.88         9.19 o
   4   0  12         40.47         84.26        12.93 o
  -3   1  12          5.31          3.96         6.74 o
  -2   1  12          3.64          6.43         5.31 o
  -1   1  12        608.49        581.96         9.48 o
   0   1  12         70.59         65.91         3.99 o
   1   1  12        197.26        199.67         5.74 o
   2   1  12        205.27        194.93         6.77 o
   3   1  12          2.52          0.50         4.15 o
   4   1  12          0.31         14.10         6.21 o
  -3   2  12          1.34          5.47        11.60 o
  -2   2  12         13.48         11.91         2.76 o
  -1   2  12        244.27        242.21        10.13 o
   0   2  12        313.21        308.50         7.07 o
   1   2  12        569.35        564.15         9.71 o
   2   2  12         15.21          3.22         3.47 o
   3   2  12          0.46         -5.93         3.95 o
   4   2  12          1.79         16.82         6.34 o
  -3   3  12         72.76         54.99        22.06 o
  -2   3  12          2.78         -2.09         3.37 o
  -1   3  12         45.27         40.16         3.35 o
   0   3  12          7.90          5.78         2.70 o
   1   3  12        759.77        763.45        11.85 o
   2   3  12        791.12        805.75        15.26 o
   3   3  12          2.88         -5.52         4.53 o
  -3   4  12         17.69         37.88         7.42 o
  -2   4  12         26.32         31.80         3.95 o
  -1   4  12         61.73         55.28         3.71 o
   0   4  12         13.76         14.72         3.23 o
   1   4  12         89.75         87.27         4.86 o
   2   4  12        856.50        871.09        13.45 o
   3   4  12         19.24          9.53         5.15 o
  -3   5  12          7.21          9.76         7.14 o
  -2   5  12         15.31         20.17         5.85 o
  -1   5  12          5.74          3.91         2.71 o
   0   5  12          9.72          6.67         2.95 o
   1   5  12        139.33        142.48         5.32 o
   2   5  12        585.43        536.81        15.40 o
   3   5  12        136.47        138.18        10.65 o
  -3   6  12         13.40         21.69         7.54 o
  -2   6  12         19.12         12.93         5.83 o
  -1   6  12         26.71         16.60         4.54 o
   0   6  12          0.07          0.57         2.58 o
   1   6  12         46.34         38.09         4.55 o
   2   6  12        107.95         93.33         5.51 o
   3   6  12         53.72         66.15         8.57 o
  -3   7  12          1.43          6.30         7.38 o
  -2   7  12         73.07         73.64         9.63 o
  -1   7  12         74.32         68.61         6.17 o
   0   7  12         38.18         41.30         4.21 o
   1   7  12          0.53          3.30         4.12 o
   2   7  12        278.65        275.52        12.53 o
   3   7  12          1.42         -2.09         5.71 o
  -3   8  12         12.52         11.60         8.01 o
  -2   8  12         26.50         36.84         8.93 o
  -1   8  12         15.88         16.31         5.12 o
   0   8  12          0.55          8.94         3.73 o
   1   8  12        377.83        351.02        11.63 o
   2   8  12          9.60         18.11         5.26 o
   3   8  12          7.17         10.68         6.78 o
  -3   9  12          8.76         -3.35         7.71 o
  -2   9  12          6.67          8.33         7.88 o
  -1   9  12         23.06          9.60         5.09 o
   0   9  12          8.88         15.73         3.99 o
   1   9  12         70.96         57.39         6.29 o
   2   9  12         38.36         28.53         6.03 o
   3   9  12          4.84        -11.15         8.01 o
  -3  10  12          0.08         29.00         8.77 o
  -2  10  12          1.74         -7.45         9.05 o
  -1  10  12         10.74         14.71         5.33 o
   0  10  12        232.39        241.31        10.44 o
   1  10  12        139.90        160.16         8.85 o
   2  10  12         51.85         46.11         6.79 o
   3  10  12          0.98         22.00         7.66 o
  -2  11  12          0.75         -4.63         7.98 o
  -1  11  12          1.25          4.85         5.68 o
   0  11  12        130.05        124.52         8.50 o
   1  11  12        202.26        200.93         9.80 o
   2  11  12          0.59         -8.31         7.28 o
  -2  12  12         34.20          6.58         9.32 o
  -1  12  12        102.40        101.48         7.86 o
   0  12  12         54.54         62.47         5.45 o
   1  12  12         19.61         -2.90         5.32 o
   2  12  12          0.00         -1.88         5.56 o
  -2  13  12         13.45          1.41        18.10 o
  -1  13  12         34.56         36.00        10.89 o
   0  13  12          4.49         -6.76         4.51 o
   1  13  12         68.63         69.66         9.24 o
   2  13  12          9.90         -1.22         6.09 o
  -2  14  12         19.37         18.96        10.93 o
  -1  14  12          9.44          4.36         5.81 o
   0  14  12          2.81         10.79         5.48 o
   1  14  12          0.92         -8.87         5.91 o
  -1  15  12         23.64         12.84         6.73 o
   0  15  12         16.57         20.91         5.94 o
   1  15  12          3.79         -4.17         6.56 o
   0  16  12         12.72         26.26         6.29 o
  -3   0  13          8.87         19.27        10.39 o
  -1   0  13        674.54        688.07        15.40 o
   1   0  13        103.34         97.62         6.05 o
   3   0  13        210.70        194.00        17.09 o
  -3   1  13          7.68         -0.24         6.94 o
  -2   1  13          9.58         13.02         4.36 o
  -1   1  13          2.35          0.85         3.23 o
   0   1  13        112.36        107.36         4.91 o
   1   1  13         28.65         27.93         3.82 o
   2   1  13        236.55        242.77         7.69 o
   3   1  13         95.98        117.85        25.55 o
  -3   2  13          1.08         14.14         7.40 o
  -2   2  13          1.03          4.28         3.02 o
  -1   2  13          4.31          4.28         2.85 o
   0   2  13        325.70        325.86         7.58 o
   1   2  13        587.63        591.94         9.70 o
   2   2  13         68.03         74.75         5.19 o
   3   2  13         26.16         12.17         7.73 o
  -3   3  13         20.39         31.52         7.76 o
  -2   3  13         85.85         79.12         5.75 o
  -1   3  13        130.10        130.18         4.94 o
   0   3  13          0.56         -0.59         2.83 o
   1   3  13        779.79        756.51        12.01 o
   2   3  13          2.65          9.19         3.77 o
   3   3  13          5.77          3.59         6.02 o
  -3   4  13          1.07          3.43         7.26 o
  -2   4  13         50.62         48.80         5.27 o
  -1   4  13        128.08        129.49         4.96 o
   0   4  13          5.17          1.88         2.79 o
   1   4  13         45.76         46.25         4.39 o
   2   4  13         27.68         31.10         4.20 o
   3   4  13          0.15         12.25         6.21 o
  -3   5  13          4.62         -5.01         7.20 o
  -2   5  13         25.09         14.99         7.86 o
  -1   5  13          1.58          1.23         3.00 o
   0   5  13         81.12         86.10         4.24 o
   1   5  13          6.07          8.71         3.45 o
   2   5  13         98.28        105.28         5.92 o
   3   5  13          0.85          3.14         6.04 o
  -3   6  13         28.30         11.81         7.99 o
  -2   6  13         46.39         65.86         9.30 o
  -1   6  13         32.54         30.25         4.82 o
   0   6  13          1.50          7.54         3.09 o
   1   6  13          3.84         -5.23         3.49 o
   2   6  13         68.65         70.65         5.33 o
   3   6  13         46.54         42.85         7.98 o
  -3   7  13         24.67          7.82         7.81 o
  -2   7  13          1.83          4.99         7.99 o
  -1   7  13         11.10         11.52         4.59 o
   0   7  13        574.47        575.52         9.80 o
   1   7  13          5.60         -3.86         5.15 o
   2   7  13        192.11        175.61         8.90 o
   3   7  13         23.20         24.67         7.33 o
  -3   8  13         28.05          6.45         9.99 o
  -2   8  13          0.82          5.37         7.60 o
  -1   8  13         58.55         57.34         8.42 o
   0   8  13       1163.01       1172.86        20.92 o
   1   8  13         12.27         19.88         5.54 o
   2   8  13          0.46         -2.82         4.99 o
   3   8  13         15.02         -4.90         9.05 o
  -3   9  13         15.49         18.91         8.66 o
  -2   9  13          0.08          7.77        11.41 o
  -1   9  13        281.32        295.52        10.79 o
   0   9  13        239.79        239.50         8.67 o
   1   9  13          1.54         -0.93         5.12 o
   2   9  13          0.31         -5.98         5.14 o
   3   9  13          5.15         17.04         7.82 o
  -3  10  13          0.44        -27.12        24.70 o
  -2  10  13          0.09         -8.68         7.65 o
  -1  10  13         89.22         86.45        10.18 o
   0  10  13         17.42         17.50         4.96 o
   1  10  13          3.94         15.09         5.75 o
   2  10  13         14.91         19.00         7.58 o
  -2  11  13          0.55        -11.64         7.76 o
  -1  11  13         42.54         46.10         6.33 o
   0  11  13         64.53         52.21         5.21 o
   1  11  13         18.73         10.75         5.87 o
   2  11  13         11.42         15.51         6.23 o
  -2  12  13         13.80          0.38        12.54 o
  -1  12  13        189.52        211.44        11.07 o
   0  12  13         42.53         50.94         9.69 o
   1  12  13          0.27          1.21         5.71 o
   2  12  13          5.33         15.29         6.42 o
  -2  13  13          0.07          6.52         9.99 o
  -1  13  13         24.17         32.34         6.66 o
   0  13  13          0.60          6.79         5.00 o
   1  13  13         24.20          0.76         6.02 o
   2  13  13          0.00         -3.28         6.39 o
  -1  14  13          0.64         14.04         6.42 o
   0  14  13         15.54         27.07         5.82 o
   1  14  13          0.23          8.51         6.32 o
  -1  15  13          1.08         -3.06         6.40 o
   0  15  13          5.18         -4.26         5.64 o
   1  15  13          6.09        -10.55         7.04 o
  -2   0  14        458.25        461.16        24.94 o
   0   0  14       1201.97       1200.91        22.31 o
   2   0  14          8.32          6.02         9.32 o
  -3   1  14          0.54         10.94         7.51 o
  -2   1  14         25.27         15.27        16.40 o
  -1   1  14         68.55         83.02         4.50 o
   0   1  14         12.61          8.56         3.48 o
   1   1  14          3.16         -4.19         2.79 o
   2   1  14          0.09         -5.03         3.36 o
   3   1  14          3.95          1.14         6.21 o
  -3   2  14          1.84          8.70         7.59 o
  -2   2  14         74.79         81.78         5.36 o
  -1   2  14         21.67         18.31         3.40 o
   0   2  14         28.55         30.22         3.84 o
   1   2  14        103.96        113.10         4.69 o
   2   2  14        327.69        293.13         8.62 o
   3   2  14          7.99         13.59         6.78 o
  -3   3  14          3.32          0.52         6.97 o
  -2   3  14          7.65         17.77         7.88 o
  -1   3  14          2.45         -1.29         3.45 o
   0   3  14        201.50        195.82         6.40 o
   1   3  14        125.07        118.93         5.31 o
   2   3  14        457.50        430.19        10.66 o
   3   3  14          2.75         -1.79         5.78 o
  -3   4  14          2.76          2.63         9.05 o
  -2   4  14         34.96         32.34         8.64 o
  -1   4  14        126.73        129.54         5.77 o
   0   4  14         27.52         27.26         3.63 o
   1   4  14       1057.59        991.31        20.29 o
   2   4  14        477.51        461.34        11.96 o
   3   4  14          0.16          8.47         6.27 o
  -3   5  14          6.67         11.71         7.76 o
  -2   5  14          8.41          4.58         7.82 o
  -1   5  14          3.27         -1.85         3.09 o
   0   5  14         16.64         17.83         3.98 o
   1   5  14        391.21        386.57        10.35 o
   2   5  14         32.77         33.74         4.70 o
   3   5  14         12.12         13.75        10.18 o
  -3   6  14         10.40          7.21         9.24 o
  -2   6  14         15.76          3.58         8.39 o
  -1   6  14        127.43        139.95         8.39 o
   0   6  14         35.97         35.48         4.09 o
   1   6  14         59.87         59.10         5.37 o
   2   6  14          3.02         13.75         4.08 o
   3   6  14          0.77         -3.92         6.37 o
  -3   7  14         13.87          9.49         8.52 o
  -2   7  14         39.26         38.81         9.52 o
  -1   7  14         49.66         40.74         5.93 o
   0   7  14        120.27        113.66         5.88 o
   1   7  14         27.69         31.57         7.37 o
   2   7  14          3.74         -4.73         5.19 o
   3   7  14          1.31          4.25         6.90 o
  -3   8  14          0.03          0.96         8.03 o
  -2   8  14         16.76         31.19        13.95 o
  -1   8  14         47.11         54.73         6.24 o
   0   8  14         25.04         19.19         3.88 o
   1   8  14        102.68         88.10        11.88 o
   2   8  14          0.38          2.75         5.43 o
   3   8  14          1.51          3.16         6.97 o
  -3   9  14          0.32         -4.25        10.37 o
  -2   9  14          3.40          2.47         8.43 o
  -1   9  14        556.87        553.90        15.77 o
   0   9  14         34.90         26.76         4.55 o
   1   9  14          6.29          5.46         5.38 o
   2   9  14         11.71         -2.41         5.71 o
  -2  10  14          0.03        -21.35        14.24 o
  -1  10  14        139.67        115.20         8.02 o
   0  10  14        170.64        161.53         6.93 o
   1  10  14         92.53         92.27         8.95 o
   2  10  14          2.63         -5.50         5.69 o
  -2  11  14         24.48         25.12        10.21 o
  -1  11  14          0.14          1.74         8.73 o
   0  11  14        104.01        100.03         6.94 o
   1  11  14        137.89        123.16         8.73 o
   2  11  14          2.65         -0.49         5.69 o
  -2  12  14         20.35         12.92        17.54 o
  -1  12  14         40.33         60.22         7.30 o
   0  12  14          3.95          0.87         4.91 o
   1  12  14          0.90         -0.55         5.56 o
   2  12  14          0.52         -1.15         8.52 o
  -1  13  14         34.06         49.40         7.42 o
   0  13  14         10.82         20.45         6.13 o
   1  13  14         41.91         38.72         7.56 o
  -1  14  14          0.89         -5.40         7.50 o
   0  14  14         26.11         32.53         6.01 o
   1  14  14         25.86         35.38         7.49 o
  -3   0  15          9.66          9.14        10.62 o
  -1   0  15         68.59         75.91         7.07 o
   1   0  15          8.42          7.24         4.75 o
   3   0  15         19.86          9.14         9.47 o
  -3   1  15          1.13          3.61         8.58 o
  -2   1  15          6.22         22.03         8.38 o
  -1   1  15          7.42          5.21         3.91 o
   0   1  15        113.34        112.87         6.84 o
   1   1  15         28.98         32.50         3.79 o
   2   1  15         11.00         24.67         5.18 o
   3   1  15          8.06          7.20         6.76 o
  -3   2  15         30.14         48.42         9.62 o
  -2   2  15          0.68          4.96         7.59 o
  -1   2  15         25.00         29.60         3.84 o
   0   2  15        272.66        265.09         7.61 o
   1   2  15        215.58        201.14         7.22 o
   2   2  15         85.69         77.67         5.41 o
   3   2  15          3.81         13.83         7.20 o
  -3   3  15          4.40         23.88         8.15 o
  -2   3  15         30.74         34.33         8.87 o
  -1   3  15          4.61          8.86         3.42 o
   0   3  15        789.18        803.87        12.77 o
   1   3  15          0.45         -3.55         3.34 o
   2   3  15         14.96         17.47         4.34 o
   3   3  15         15.02         25.75         7.58 o
  -3   4  15          0.98         -8.42        10.09 o
  -2   4  15          9.18         13.76         8.54 o
  -1   4  15          0.59          2.94         3.59 o
   0   4  15        517.45        541.31        10.38 o
   1   4  15        416.86        410.74        13.51 o
   2   4  15         14.52          8.68         3.93 o
   3   4  15          5.08         15.35         7.51 o
  -3   5  15         21.48         11.40         8.37 o
  -2   5  15          2.86         16.58         8.60 o
  -1   5  15          2.58          9.42         3.57 o
   0   5  15        113.97        110.97         5.20 o
   1   5  15        506.26        504.75        17.02 o
   2   5  15          4.28          4.96         6.14 o
   3   5  15          0.28          7.68         9.52 o
  -3   6  15          6.03          6.79         7.81 o
  -2   6  15          3.64         15.36         8.65 o
  -1   6  15         56.69         65.85         6.51 o
   0   6  15          2.73         -4.96         3.31 o
   1   6  15         35.47         36.05         5.07 o
   2   6  15         26.89         30.35         5.40 o
   3   6  15          2.09         21.70         8.49 o
  -3   7  15          7.34          5.27        11.69 o
  -2   7  15          2.37          7.05         8.65 o
  -1   7  15        119.25        123.50         7.82 o
   0   7  15          1.44          0.43         4.04 o
   1   7  15        115.55        117.40         9.27 o
   2   7  15          0.19         -4.48         5.16 o
   3   7  15         48.11         41.84         9.01 o
  -3   8  15         12.29          7.33        10.75 o
  -2   8  15          7.05         -8.76         8.21 o
  -1   8  15        254.64        276.01        13.25 o
   0   8  15         24.24         14.37         4.72 o
   1   8  15         33.47         25.66         6.35 o
   2   8  15          6.59         -8.01         5.34 o
  -2   9  15          4.30         11.24         9.25 o
  -1   9  15         68.69         62.58         6.84 o
   0   9  15        298.19        300.83        11.97 o
   1   9  15          3.98         -3.18         5.31 o
   2   9  15          3.12         -2.44         5.86 o
  -2  10  15          0.34        -13.73         9.15 o
  -1  10  15         14.85          1.32         6.94 o
   0  10  15         56.05         49.67         5.80 o
   1  10  15         10.64         15.17         6.13 o
   2  10  15          0.03         -2.62         5.56 o
  -2  11  15         62.29         82.33        12.48 o
  -1  11  15         31.45         34.39         8.39 o
   0  11  15          6.31         10.67         5.06 o
   1  11  15          1.56          7.48         5.92 o
   2  11  15          0.05          2.44         7.44 o
  -1  12  15         93.24        109.26         8.79 o
   0  12  15         52.12         62.58         6.49 o
   1  12  15          0.96         -0.89         6.04 o
  -1  13  15          8.83         33.52         9.04 o
   0  13  15         14.34         16.75         6.75 o
   1  13  15          0.86          2.56         6.75 o
   0  14  15          1.15         11.31         7.38 o
  -2   0  16        274.58        266.50        21.48 o
   0   0  16         95.39         87.85         7.33 o
   2   0  16          2.13         -6.64         5.66 o
  -3   1  16         63.56         59.05        10.09 o
  -2   1  16          3.16         13.07         9.01 o
  -1   1  16        205.03        212.83         7.63 o
   0   1  16         45.52         50.23         4.53 o
   1   1  16        160.87        149.07         6.64 o
   2   1  16         54.28         39.14         5.02 o
   3   1  16          7.90         22.92         7.51 o
  -3   2  16          2.28         -1.25         8.09 o
  -2   2  16         13.31          6.73         8.45 o
  -1   2  16         30.30         37.72         4.40 o
   0   2  16         59.30         60.67         4.81 o
   1   2  16        495.21        483.67        14.59 o
   2   2  16          6.73          3.71         5.30 o
   3   2  16          6.46         13.37         7.16 o
  -3   3  16          4.37         16.92         8.75 o
  -2   3  16         59.01         63.86         9.99 o
  -1   3  16         34.07         38.69         4.59 o
   0   3  16         34.62         22.27         4.12 o
   1   3  16         30.68         33.31         5.84 o
   2   3  16          0.05          3.67         4.47 o
   3   3  16         10.63          4.74         6.53 o
  -3   4  16          1.85          6.94         8.64 o
  -2   4  16          2.04         13.40         8.75 o
  -1   4  16         22.05         15.64         3.91 o
   0   4  16         34.64         25.57         4.29 o
   1   4  16        463.98        431.78        14.28 o
   2   4  16         16.63         19.80         5.76 o
   3   4  16          0.02         13.91         7.16 o
  -3   5  16         13.60         -5.59         8.27 o
  -2   5  16         14.31         30.08         9.15 o
  -1   5  16         25.42         25.96         4.20 o
   0   5  16        450.65        431.42         9.73 o
   1   5  16        129.60        118.41         7.01 o
   2   5  16          6.55         15.31         6.05 o
   3   5  16          0.02         10.02         7.59 o
  -3   6  16          1.96        -11.08         8.10 o
  -2   6  16         73.40        115.22        12.07 o
  -1   6  16         27.28         22.50         5.62 o
   0   6  16          5.89          1.36         3.54 o
   1   6  16          7.99          6.67         7.09 o
   2   6  16         27.78         22.79         6.51 o
   3   6  16          0.00         -2.68         7.40 o
  -2   7  16        151.27        148.73        13.83 o
  -1   7  16        108.09        129.86        10.31 o
   0   7  16         28.84         23.81         4.31 o
   1   7  16         40.67         53.90         5.70 o
   2   7  16          6.44         15.10         6.09 o
  -2   8  16        117.79        100.23        12.62 o
  -1   8  16        185.73        201.11         9.73 o
   0   8  16         30.26         45.33         5.75 o
   1   8  16         14.80         11.73         5.63 o
   2   8  16         16.68         25.49         6.53 o
  -2   9  16         84.63         81.98        12.15 o
  -1   9  16         11.47          4.82         5.70 o
   0   9  16          3.58          7.18         4.72 o
   1   9  16          2.19         -8.41         5.61 o
   2   9  16          0.70         14.91         6.91 o
  -2  10  16         78.15         89.33        12.60 o
  -1  10  16         29.83         31.30         6.76 o
   0  10  16         39.35         36.56         5.77 o
   1  10  16          1.50         -9.54         6.88 o
   2  10  16          0.04          3.13         6.59 o
  -2  11  16         46.96         38.80        12.82 o
  -1  11  16          2.48         17.58         6.40 o
   0  11  16         29.81         22.64         5.67 o
   1  11  16          2.24         -0.83         8.46 o
  -1  12  16          2.22         15.93         6.60 o
   0  12  16         12.98          9.92         6.12 o
   1  12  16          4.78          8.74         6.47 o
   0  13  16          4.50         -1.74         6.42 o
  -3   0  17         17.02         25.47        13.16 o
  -1   0  17        428.78        435.43        12.75 o
   1   0  17          3.78          1.63         5.36 o
   3   0  17          5.68         14.37        11.32 o
  -3   1  17          2.07         -7.03         8.16 o
  -2   1  17          0.92         11.94         9.14 o
  -1   1  17        141.53        166.48         7.13 o
   0   1  17          0.46          2.13         3.38 o
   1   1  17         77.43         87.40         5.81 o
   2   1  17          8.66          4.97         5.87 o
   3   1  17          0.29          2.05         7.18 o
  -3   2  17          2.54         10.95         9.24 o
  -2   2  17          8.64         12.12         9.29 o
  -1   2  17          9.32          8.93         3.98 o
   0   2  17         35.99         31.10         4.60 o
   1   2  17          0.80         -5.20         3.47 o
   2   2  17          8.82          4.45         6.97 o
   3   2  17          9.96         15.35         7.65 o
  -3   3  17          0.63          5.42        10.84 o
  -2   3  17          0.45         -7.45         7.99 o
  -1   3  17        247.05        251.75         9.10 o
   0   3  17          0.74          2.09         3.91 o
   1   3  17        224.63        201.65         7.64 o
   2   3  17         17.12         20.04         5.99 o
   3   3  17          4.46          4.57         7.51 o
  -3   4  17         11.71         13.25         8.93 o
  -2   4  17          6.18         -3.50         8.31 o
  -1   4  17        290.01        307.80         8.92 o
   0   4  17        498.07        487.00        10.46 o
   1   4  17        143.42        131.88         7.33 o
   2   4  17         18.03         19.61         6.33 o
   3   4  17          1.70          7.58        15.56 o
  -2   5  17          3.24          5.31        10.09 o
  -1   5  17         79.58         74.27         7.09 o
   0   5  17        256.26        276.74         9.51 o
   1   5  17          2.68         -6.23         4.16 o
   2   5  17          7.32         -2.39         5.72 o
  -2   6  17          1.07         16.70         9.53 o
  -1   6  17         36.63         54.81         6.67 o
   0   6  17        134.21        123.21         7.03 o
   1   6  17          0.16          8.96         4.56 o
   2   6  17          1.19         11.50         6.38 o
  -2   7  17         60.28         73.49        12.07 o
  -1   7  17         22.62         37.82         6.29 o
   0   7  17          5.21          3.14         3.94 o
   1   7  17         43.10         38.64         5.77 o
   2   7  17          0.13          1.22         5.92 o
  -2   8  17          0.19        -13.19         8.80 o
  -1   8  17         94.72         95.15         7.88 o
   0   8  17         62.03         49.99         6.03 o
   1   8  17         28.42         39.50         7.17 o
   2   8  17         80.09         80.98         8.53 o
  -2   9  17         27.21         34.12        11.01 o
  -1   9  17          0.17          0.49         5.73 o
   0   9  17          4.25          3.63         4.92 o
   1   9  17          0.49          3.63         5.78 o
   2   9  17         41.25         36.93         7.63 o
  -1  10  17        133.70        129.12         9.66 o
   0  10  17          4.73          8.68         5.83 o
   1  10  17          1.66         -3.65         6.85 o
  -1  11  17          0.47         10.42         6.51 o
   0  11  17          6.74          4.95         7.47 o
   1  11  17          0.69         -9.31         6.20 o
  -1  12  17          0.43         -8.74         8.03 o
   0  12  17          9.79          0.62         6.38 o
  -2   0  18         20.30          5.55        12.93 o
   0   0  18          0.93         -4.28         7.65 o
   2   0  18         11.66         15.04         8.76 o
  -2   1  18         87.18        116.59        12.56 o
  -1   1  18         39.18         53.55         5.21 o
   0   1  18          0.00         -3.56         3.55 o
   1   1  18          3.27          2.40         4.55 o
   2   1  18         14.02          8.17         5.98 o
  -2   2  18         15.03          8.53        11.41 o
  -1   2  18          7.56         11.01         4.33 o
   0   2  18        145.70        144.00         6.56 o
   1   2  18         25.25         22.31         4.42 o
   2   2  18          5.83          9.96         6.35 o
  -2   3  18          0.00         -3.33         8.80 o
  -1   3  18        146.65        142.54         7.43 o
   0   3  18        728.56        743.44        14.46 o
   1   3  18          0.08         -5.57         3.71 o
   2   3  18         15.64         12.12         6.28 o
  -2   4  18          0.75         16.31         9.98 o
  -1   4  18         23.35         12.78         5.58 o
   0   4  18          0.11          0.17         4.22 o
   1   4  18          1.40          5.84         6.30 o
   2   4  18          1.93         -2.32         5.65 o
  -2   5  18         13.70         -4.66        15.84 o
  -1   5  18         30.21         48.75         6.54 o
   0   5  18          6.84          3.22         4.38 o
   1   5  18        108.81        109.91         7.36 o
   2   5  18          0.29         -7.54         5.95 o
  -2   6  18         15.58         40.97        10.98 o
  -1   6  18          1.08         -4.06         5.66 o
   0   6  18         37.61         33.84         5.25 o
   1   6  18         16.49          1.16         4.81 o
   2   6  18          0.73          3.31         8.09 o
  -2   7  18         74.40         75.91        12.31 o
  -1   7  18          4.92          3.69         5.68 o
   0   7  18          1.75         -4.27         4.49 o
   1   7  18         11.78          2.49         4.96 o
   2   7  18          0.03          1.64         7.34 o
  -2   8  18         60.63         37.42        11.64 o
  -1   8  18          8.62          9.33         6.03 o
   0   8  18          8.49         21.51         6.09 o
   1   8  18         15.76         15.86         6.65 o
   2   8  18        145.91        197.00        14.10 o
  -1   9  18         34.35         44.35        10.31 o
   0   9  18          7.04         19.58         6.59 o
   1   9  18          0.20         -8.82         5.88 o
  -1  10  18          0.89         -9.51         6.76 o
   0  10  18          0.16         16.35         6.69 o
   1  10  18         24.64         45.78         7.89 o
  -1  11  18         13.13         19.44         9.05 o
   0  11  18          0.82          8.11         6.46 o
  -1   0  19         30.51         43.74        10.12 o
   1   0  19          1.91         -5.59         5.44 o
  -2   1  19         36.13         28.56        10.61 o
  -1   1  19        121.88        123.41         6.11 o
   0   1  19          2.31          0.74         3.77 o
   1   1  19          0.37         14.69         4.38 o
   2   1  19          0.24          7.81         5.96 o
  -2   2  19         74.62         56.63        11.59 o
  -1   2  19          7.27         14.79         6.02 o
   0   2  19        138.31        112.31         6.24 o
   1   2  19          1.58          7.01         4.87 o
   2   2  19          1.36         -8.06         5.82 o
  -2   3  19         10.61        -11.65         9.85 o
  -1   3  19         27.76         27.11         6.09 o
   0   3  19         32.42         27.64         5.12 o
   1   3  19          1.58          2.12         4.90 o
   2   3  19          1.58          2.72         6.17 o
  -2   4  19         46.59         32.92        11.33 o
  -1   4  19         49.53         60.85         7.23 o
   0   4  19        252.58        242.85         9.34 o
   1   4  19          0.19         -1.93         4.80 o
   2   4  19         10.97         31.99         6.95 o
  -2   5  19         12.92         -0.53         9.80 o
  -1   5  19        423.11        445.28        14.35 o
   0   5  19          1.96          5.74         4.59 o
   1   5  19          2.09         19.34         5.07 o
   2   5  19          2.33         -5.80         6.11 o
  -2   6  19         22.74         27.13        10.70 o
  -1   6  19         92.47         90.05         9.77 o
   0   6  19         27.64         34.62         5.38 o
   1   6  19         20.03         36.40         6.00 o
   2   6  19         11.31          4.84         9.38 o
  -2   7  19          0.15         18.75        14.90 o
  -1   7  19          9.60          4.12        10.65 o
   0   7  19         13.18         32.86         5.49 o
   1   7  19          0.07         -8.56         5.71 o
  -1   8  19          2.81          0.10         6.57 o
   0   8  19         14.71         26.93         6.78 o
   1   8  19          0.08         -0.49         6.21 o
  -1   9  19          2.82         25.50         6.79 o
   0   9  19          8.88          2.09         6.35 o
   1   9  19         42.66         70.08         8.40 o
   0  10  19          1.46         10.72         6.81 o
  -2   0  20         43.62         27.11        15.93 o
   0   0  20          1.33          6.45         5.70 o
   2   0  20         16.35         34.81        10.76 o
  -2   1  20         64.37         51.26        11.68 o
  -1   1  20          0.03         15.47         4.77 o
   0   1  20         20.19         16.71         4.32 o
   1   1  20          3.51         12.79         6.24 o
   2   1  20          1.78          9.64         6.47 o
  -2   2  20          0.79         16.38        10.52 o
  -1   2  20          5.18          7.03         5.78 o
   0   2  20          7.52          8.06         4.21 o
   1   2  20         19.82         39.15         6.87 o
   2   2  20         10.31         15.61         7.11 o
  -2   3  20         44.42         75.14        12.76 o
  -1   3  20         24.86         30.89         6.69 o
   0   3  20          0.01         -5.72         3.82 o
   1   3  20          0.80         11.10         6.03 o
   2   3  20          1.72         10.03         7.00 o
  -2   4  20        105.01        104.56        17.35 o
  -1   4  20          3.41          9.05         6.82 o
   0   4  20          7.95         14.25         5.44 o
   1   4  20          4.98         15.18         7.19 o
   2   4  20          0.91        -10.32         6.88 o
  -1   5  20          6.61          7.68         5.99 o
   0   5  20          8.76          4.09         5.04 o
   1   5  20          5.37          3.41        10.59 o
  -1   6  20         23.03         44.50         7.08 o
   0   6  20         24.03         16.94         6.61 o
   1   6  20          6.05          3.19         6.85 o
  -1   7  20          7.91         14.58         7.22 o
   0   7  20         12.19         10.10         6.53 o
   1   7  20          0.42          3.24         6.79 o
  -1   8  20          5.16        -15.56        10.38 o
   0   8  20         34.34         43.29         7.64 o
   1   8  20         52.69         53.41        15.95 o
   0   9  20         18.06         27.31         7.23 o
  -1   0  21         19.12         14.16         9.25 o
   1   0  21         34.48         29.28        10.48 o
  -1   1  21          1.98         -8.40         5.60 o
   0   1  21          0.02         11.21         4.29 o
   1   1  21          4.66         11.10         7.81 o
  -1   2  21          9.16         16.95         6.53 o
   0   2  21          0.15         -1.57         4.11 o
   1   2  21          0.64         -8.54         5.69 o
  -1   3  21        292.94        287.80        12.18 o
   0   3  21          1.98          3.17         4.81 o
   1   3  21          0.00         16.39         8.18 o
  -1   4  21         11.64          6.64         6.29 o
   0   4  21          0.46          4.98         5.16 o
   1   4  21          2.59         -8.01         6.63 o
  -1   5  21         15.31          9.00        11.53 o
   0   5  21         13.83          4.24         6.40 o
   1   5  21          5.12          0.08         6.93 o
  -1   6  21         40.94         61.80        12.93 o
   0   6  21          0.26         -0.76         6.22 o
   1   6  21          2.15         26.32         7.57 o
   0   7  21         20.97         13.57        11.05 o
   0   0  22          0.27        -11.57         7.71 o
  -1   1  22          6.41         15.04        11.96 o
   0   1  22          1.51          9.58         5.97 o
   1   1  22         21.60         61.65         8.47 o
  -1   2  22          0.02        -11.73        10.75 o
   0   2  22          0.86          3.69         5.28 o
   1   2  22          0.28          2.41         6.80 o
  -1   3  22         12.94         -7.88        10.88 o
   0   3  22          1.91         -1.01         6.30 o
   1   3  22          9.85         11.75         7.09 o
   0   4  22          4.41         -7.27         6.39 o
   0   5  22          0.03          9.36         7.02 o
                                                
